# Supplementary material for: Comparison of transcriptome profiles between medulloblastoma primary and recurrent tumors uncovers novel variance effects in relapses
Source: Acta Neuropathol Commun. 2023 Jan 12;11:7. doi: 10.1186/s40478-023-01504-1 (PMC9837941; doi:10.1186/s40478-023-01504-1)
Supplement: Supplementary file 2 — Additional file 2. Supplementary Tables. Table S1: Detailed annotation of target tumors cohort. Table S2: List of DEGs between primary and relapse cases in MB SHH filtered on min adj. p-value 0.05. Table S3: GO analysis of DEGs between MB SHH primary and relapse cases with a focus on KEGG annotation. Table S4: List of DEGs between primary and relapse cases in MB G3/4 filtered on min adj. p-value 0.05. Table S5: GO analysis of DEGs between MB G3/4 primary and relapse cases with a focus on KEGG annotation. Table S6: Results of multivariate analysis of OS for relapsed set Group 3/4 MB (n = 196). [file 40478_2023_1504_MOESM2_ESM.xlsx]

## Sheet: ST1 Samples overview
Group Prim	Subgroup P	Group Rel	Subgroup R	Age	Sex	M stage	Resection	Treatment	Relapse	PFS	Rec Treatment	outcome	OS	Histol Prim	Histol Rec	Amplification prim	Amplification rec	primary losses	primary gains	new aberrations	Mutations primary	Mutations recurrent
SHH	SHH_INF	SHH	SHH_INF	0.5	m	M0	NTR	HIT_SKK/IV MTX; 3 + 2	Combined	20	CSI 24/55; HIT REZ; HD/CHT	DOD	43	DNMB	LCA	No	No	No	No	2+, 4p+, 7q+/8p-,10-,11-, 17p-	SUFU	SUFU
SHH	SHH_INF	SHH	SHH_INF	2	f	M0	NTR	HIT_SKK/IV MTX; 3 + 2	Local	8	CSI 24/55; HIT REZ	NED	94	DNMB	DNMB	No	No	No	2	10p-, 12p-	SUFU	SUFU
SHH	SHH_INF	SHH	SHH_INF	2	f	M0	NTR	HIT_SKK/IV MTX; 3 + 2	Combined	16	CSI 24/55; HIT REZ	AWD	36	DNMB	DNMB	No	No	9q	No	2+, 7+/12p-, 13q-, 18-	PTCH1	PTCH1
SHH	SHH_INF	SHH	SHH_INF	3	f	M0	NTR	HIT_SKK/IV MTX; 3 + 2	Combined	12	CSI 24/55; HIT REZ; HDCHT	DOD	54	DNMB	LCA	No	PPM1D	No	No	1q+,2+,7+/17p-	PTCH1	PTCH1; TP53
SHH	SHH_INF	SHH	SHH_INF	3	m	M0	GTR	HIT_SKK/IV MTX; 3 + 2	Combined	13	CSI 35/55; HIT REZ; HDCHT	DOD	40	DNMB	LCA	No	No	9q, 10	No	15q-, 17p-, 22q-	PTCH1	PTCH1; TP53
SHH	SHH_INF	SHH	SHH_INF	5	m	M0	GTR	CSI 35/55; HIT 8	Local	93	HIT REZ	DOD	104	DNMB	LCA	No	MYCN; GLI2; CDK6	10, 11, 14q, 16q, 20p	1q, 2, 18	2+, 7+, 8-, 17p-, 22q-	TP53	TP53
SHH	SHH_INF	SHH	SHH_INF	8	m	M3	NTR	CSI 35/55; HIT 8	Combined	18	HIT REZ	AWD	72	DNMB	LCA	TERT	TERT	9q, 14q	3q	17p-	No	No
SHH	CH_AD	SHH	CH_AD	9	m	M3	NTR	CSI 35/55; HIT 8	Combined	8	HIT REZ	DOD	12	LCA	LCA	GLI2; CCND2	GLI2; CCND2	4p, 5p, 8q, 10q, 11q, 13q, 17p, 18q	3p, 10q, 12p, 15q, 17q, 19, 21q	2p+, 18p+, 20q+	No	No
SHH	CH_AD	SHH	CH_AD	12	m	M2	GTR	CSI 35/55; HIT 8	Combined	9	HIT REZ	DOD	14	LCA	LCA	MYCN; PPM1D	MYCN; PPM1D	2q, 4q, 9q, 11q, 12q, 16q, 17p, 19q	1q, 2p, 3p	No	PTCH1	PTCH1
SHH	CH_AD	SHH	CH_AD	15	m	M1	GTR	CSI 35/55; HIT 8	Local	64	Radiosurgery; HIT REZ	DOD	65	LCA	LCA	MDM4; MYCN; TERT	MDM4; MYCN; TERT	9q	1q, 2, 3q, 7q	No	MLH1	MLH1
SHH	CH_AD	SHH	CH_AD	18	m	M0	GTR	CSI 35/55; HIT 8	Local	108	HIT REZ	NED	143	DNMB	DNMB	No	No	9q	No	No	PTCH1	PTCH1
SHH	CH_AD	SHH	CH_AD	18	f	M0	NTR	CSI 35/55; HIT 8	Local	26	HIT REZ	AWD	48	DNMB	DNMB	No	No	No	No	No	PTCH1	PTCH1
SHH	CH_AD	SHH	CH_AD	23	f	M0	GTR	CSI 35/55; HIT 8	Local	72	HIT REZ	AWD	108	DNMB	DNMB	MSH6	MSH6	9q, 11q, 14q, 17p	2q, 7, 13q, 15q, 20	No	PTCH1	PTCH1
SHH	CH_AD	SHH	CH_AD	23	f	M0	NTR	CSI 35/55; HIT 8	Local	17	HIT REZ	AWD	36	DNMB	LCA	No	No	14q, 16	3q, 7	No	SMO	SMO
SHH	CH_AD	SHH	CH_AD	25	m	M0	GTR	CSI 35/55; HIT 8	Local	90	RT local; HIT REZ	NED	104	DNMB	DNMB	No	No	No	No	No	PTCH1	PTCH1
SHH	CH_AD	SHH	CH_AD	26	m	M0	GTR	CSI 35/55; HIT 8	Local	54	HIT REZ	AWD	64	DNMB	DNMB	No	No	No	No	1p-; 7q-;14q-; 17p-	SMO	SMO
SHH	CH_AD	SHH	CH_AD	27	m	M0	GTR	CSI 35/55; HIT 8	MTS	21	HIT REZ	DOD	36	DNMB	LCA	No	No	16q, 17p	1q, 2, 3, 4, 6, 7, 13q, 18, 19, 20, 22q	No	SMO	SMO
SHH	CH_AD	SHH	CH_AD	29	m	M0	GTR	CSI 35/55; HIT 8	Local	96	HIT REZ	NED	148	DNMB	DNMB	No	No	9q, 14q, 18q	No	No	MLH1	MLH1
SHH	CH_AD	SHH	CH_AD	29	m	M0	NTR	CSI 35/55; HIT 8	MTS	33	HIT REZ	DOD	53	DNMB	DNMB	No	No	2q, 5q	3q, 6p, 18	16q-, 17p-	PTCH1	PTCH1
SHH	CH_AD	SHH	CH_AD	29	m	M3	GTR	CSI 35/55; HIT 8	MTS	13	HIT REZ	DOD	24	DNMB	LCA	No	No	No	No	No	PRKAR1A	PRKAR1A
SHH	CH_AD	SHH	CH_AD	33	m	M0	GTR	CSI 35/55; HIT 8	Local	52	HIT REZ	AWD	78	DNMB	DNMB	No	No	No	19	No	SMO	SMO
SHH	CH_AD	SHH	CH_AD	35	f	M0	GTR	CSI 35/55; HIT 8	Local	204	HIT REZ	NED	278	DNMB	DNMB	No	No	1p, 3p, 4p, 11, 12, 14q, 16q, 17p,	3q	No	SMO	SMO
SHH	CH_AD	SHH	CH_AD	35	M	M3	NTR	CSI 35/55; HIT 8	Combined	25	HIT REZ	DOD	34	LCA	LCA	GLI2; CCND2	GLI2; CCND2	8p, 10q, 11q, 17p	1q, 2, 3, 4, 6, 7, 13q, 17q, 18q	No	No	No
SHH	CH_AD	SHH	CH_AD	46	m	M0	GTR	CSI 35/55; HIT 8	MTS	63	HIT REZ	AWD	72	DNMB	LCA	No	No	9q, 7p, 16	3, 7q, 18	5q-, 14q-	SMO	SMO
Group 3	III	Group 3	III	5	m	M0	NTR	CSI 35/55; HIT 8	Combined	11	RT Local; HIT REZ	DOD	36	LCA	LCA	No	No	3q, 5q, 15q	4q, 15q, 17q, 22q	No	No	No
Group 3	V	Group 3	V	5	f	M0	NTR	CSI 35/55; HIT 8	MTS	14	HIT REZ	AWD	67	Classic	Classic	MYCN	MYCN	10p, 10q, 16q, 17p, 19q, 20	6, 7, 10p, 17q, 18	No	No	No
Group 3	II	Group 3	II	6	m	M3	NTR	CSI 35/55; HIT 8	Combined	11	HIT REZ	DOD	18	LCA	LCA	MYC	MYC	10q, 11q, 17p	17q, 22q	No	No	No
Group 4	VII	Group 3	V	7	f	M0	GTR	CSI 35/55; HIT 8	MTS	84	CSI 40/55; HIT REZ	NED	192	Classic	LCA	No	MYCN	1p, X	7, 11q, 17q	2-, 3-, 8-, 10-, 16q-	No	No
Group 4	VIII	Group 4	VIII	7	m	M0	GTR	CSI 24/55; HIT 8	MTS	52	CSI 24/54; HIT REZ	AWD	84	Classic	Classic	No	No	11p, 17p, X	17q	7+, 10+	No	No
Group 3	III	Group 3	III	8	m	M0	GTR	CSI 35/55; HIT 8	MTS	14	HIT REZ	AWD	38	Classic	Classic	No	No	No	No	1q+; 10q-	No	No
Group 4	VIII	Group 4	VIII	8	f	M0	GTR	CSI 35/55; HIT 8	Combined	110	RT Local; HIT REZ	DOD	156	Classic	Classic	No	No	17p	17q	No	No	No
Group 4	VI	Group 4	VI	8	f	M0	NTR	CSI 35/55; HIT 8	MTS	17	HIT REZ	DOD	36	Classic	LCA	No	No	11p, 17p	4p, 7, 17q	2p+/10q-	No	No
Group 4	V	Group 4	V	8	m	M2	NTR	CSI 35/55; HIT 8	MTS	27	HIT REZ	DOD	43	Classic	Classic	MYCN	MYCN	10q, 13q, 16q, 17p	1q, 2p, 12q, 17q	No	No	No
Group 4	V	Group 4	V	9	m	M0	GTR	CSI 24/55; HIT 8	Combined	64	CSI 24/55; HIT REZ; HD/CHT	NED	123	LCA	LCA	No	No	4q, 11p, 16q	1q, 3p, 12q, 17q	13q-, 18p-	No	No
Group 4	VIII	Group 3	V	10	f	M0	GTR	CSI 24/55; HIT 8	MTS	24	HIT REZ	AWD	42	Classic	Classic	No	CDK6	11p, 17p	17q	1q+, 7q+, 8q+/16q-	No	No
Group 4	VIII	Group 4	VIII	11	f	M0	NTR	CSI 35/55; HIT 8	Combined	40	HIT REZ	DOD	70	Classic	Classic	No	No	11p, 17p, X	15q, 17q	No	No	No
Group 4	V	Group 4	V	12	f	M2	NTR	CSI 35/55; HIT 8	Combined	27	RT Local; HIT REZ	AWD	67	Classic	Classic	No	No	7q, 8p, 12p, 16q, 17p, 19q	1q, 2p, 7, 12q, 17q	4q+/13q-	No	No
Group 4	VIII	Group 4	VIII	12	m	M0	NTR	CSI 35/55; HIT 8	MTS	27	CSI 40/55; HIT REZ	DOD	36	Classic	LCA	No	No	17p	17q	No	No	No
Group 4	VIII	Group 4	VIII	15	m	M3	GTR	CSI 35/55; HIT 8	MTS	24	RT Loc; REZ	DOD	51	LCA	LCA	MYCN	MYCN	10, 17p	1q, 17q	14q-	No	No
Group 3	II	Group 3	II	15	m	M3	NTR	CSI 24/55; HIT 8	MTS	12	RT Local; HIT REZ	DOD	28	LCA	LCA	No	No	3q, 7q, 9p, 10, 13q, 14q, 16	1q, 5, 8	1p-,7-, 11-, 19q-, 20p-,22q-	No	No
Group 4	VIII	Group 4	VIII	17	m	M0	GTR	CSI 24/55; HIT 8	Combined	38	HIT REZ	AWD	44	Classic	Classic	No	No	17p	17q	No	No	No
Group 4	VIII	Group 4	VIII	17	m	M0	NTR	CSI 35/55; HIT 8	Combined	29	HIT REZ	AWD	38	LCA	LCA	No	No	17p	17q	No	No	No
Group 4	VIII	Group 4	VIII	17	f	M0	NTR	CSI 35/55; HIT 8	MTS	42	HIT REZ	DOD	48	LCA	LCA	No	No	2, 8, 16q, 17p; 21q	5, 7,13q, 14q, 15q, 17q, 18, 20, 22q	No	No	No

## Sheet: ST2 MB SHH DEGs
Gene	logFC	AveExpr	P.Value	adj.P.Val
PON2	0.672528	3.99636	6.17115e-10	1.6559e-05
RP11-12M9.3	-0.417553	1.19121	7.78004e-08	0.00104381
ABCC9	0.710281	1.33174	3.59359e-07	0.00253951
FKBP9	0.335516	3.45002	4.44455e-07	0.00253951
MCCC2	0.272456	4.29848	4.73207e-07	0.00253951
ACSBG1	0.455222	0.56627	6.7146e-07	0.00283555
RASA3	-0.427727	3.72241	7.961e-07	0.00283555
AAGAB	0.331984	3.2681	8.45392e-07	0.00283555
HHLA3	0.4236	1.24313	1.54892e-06	0.00417734
GTPBP4	0.220736	3.04538	1.55679e-06	0.00417734
ABCD2	-0.622004	2.19729	1.7974e-06	0.00420872
RP11-249L21.4	0.379111	2.71625	1.95548e-06	0.00420872
NUP43	0.244335	3.04324	2.22329e-06	0.00420872
ITGB1	0.467335	5.48006	2.23766e-06	0.00420872
ATCAY	-0.477603	3.84752	2.35273e-06	0.00420872
EFNB3	-0.428708	1.70477	2.53087e-06	0.00424442
ADAL	0.280771	1.57171	3.13776e-06	0.00483629
CEP68	-0.328898	3.15406	3.24426e-06	0.00483629
NEUROG1	0.434825	0.776734	4.74558e-06	0.00638867
CACNG7	-0.524161	1.72489	4.7618e-06	0.00638867
NES	0.876175	3.09574	5.1398e-06	0.00640036
IFIT1	0.612237	2.08084	5.46462e-06	0.00640036
MIR4673	0.705072	0.929873	5.48609e-06	0.00640036
TMEM255A	0.572639	1.09729	6.12267e-06	0.00663983
RP4-566D2.1	0.730356	2.44168	6.18626e-06	0.00663983
PDIA3	0.421257	5.65244	6.5143e-06	0.00672301
ZNF704	-0.399019	3.72998	7.24383e-06	0.00719903
SEC63	0.346633	4.92402	7.7896e-06	0.00746494
HK2	0.536503	3.40779	8.3744e-06	0.00774863
NXT2	0.299145	0.707987	8.86261e-06	0.00792701
ALG8	0.344683	4.14449	9.19857e-06	0.00796211
ANP32E	0.374328	4.97291	9.80034e-06	0.00821789
CCDC58	0.413361	3.6956	1.02539e-05	0.00833769
RGCC	0.548763	2.33274	1.06633e-05	0.00841552
CDH4	-0.446518	1.3333	1.1007e-05	0.00843857
WDR81	-0.405783	1.91658	1.16298e-05	0.00866838
THAP7	-0.344888	1.65185	1.37244e-05	0.00989034
SDC4	0.464638	0.795486	1.40064e-05	0.00989034
SPRTN	0.212001	1.4741	1.4997e-05	0.0103183
RPS26P21	0.323026	0.299826	1.61603e-05	0.0108407
UCHL5	0.369373	2.9055	1.66044e-05	0.010867
PLS3	0.562256	2.88551	1.77621e-05	0.0111032
GJA1	0.991961	2.73184	1.79293e-05	0.0111032
STX18	0.220947	2.50227	1.82871e-05	0.0111032
CCDC65	0.275505	2.37234	1.87288e-05	0.0111032
MOCS2	0.364644	2.48846	1.90342e-05	0.0111032
DNAJB11	0.371197	2.94842	1.95126e-05	0.01114
DHRSX	-0.333383	4.29179	2.03424e-05	0.0113718
LAMA4	0.609053	3.04581	2.10584e-05	0.011481
PRELP	-0.51803	1.49994	2.15495e-05	0.011481
HRASLS	0.4927	2.40824	2.18212e-05	0.011481
GPAM	0.302816	2.33996	2.28803e-05	0.0118067
CALU	0.34164	3.55147	2.3831e-05	0.0118339
MT-ND6	0.627693	3.27535	2.38654e-05	0.0118339
MTMR3	-0.231733	3.81302	2.43325e-05	0.0118339
INPP5K	-0.273735	2.14125	2.46971e-05	0.0118339
MRPL39	0.305297	4.52913	2.57267e-05	0.0119706
EDEM3	0.285769	2.95535	2.58746e-05	0.0119706
TGDS	0.432334	2.52564	2.69372e-05	0.0120824
RP11-553K23.2	0.526609	1.70853	2.70248e-05	0.0120824
PDZK1	0.444508	1.93753	2.74672e-05	0.0120824
HTATSF1	0.317695	5.29109	2.79829e-05	0.0121107
PEG10	-0.706988	3.83665	2.94784e-05	0.0124258
HMG20A	0.274324	2.72418	2.9637e-05	0.0124258
LRRC37A15P	-0.500773	2.80301	3.05252e-05	0.0126013
FAM3C	0.335901	2.65709	3.10028e-05	0.0126045
SEPT7	0.377644	4.50378	3.18356e-05	0.0127499
RAB23	0.411209	3.28077	3.53204e-05	0.0138712
NOVA2	-0.443051	2.78277	3.56693e-05	0.0138712
RBP1	0.787843	5.10894	3.89506e-05	0.014366
RAB3GAP2	0.222167	4.16062	3.89597e-05	0.014366
OSTM1	0.372284	2.65806	3.89938e-05	0.014366
UROS	0.230837	3.9622	3.90833e-05	0.014366
RRM2P3	0.27745	0.640908	4.05082e-05	0.0146302
MAP3K7	0.205159	3.87718	4.08924e-05	0.0146302
CTD-2194F4.2	0.335298	0.498168	4.14822e-05	0.0146459
CRY1	0.392087	2.85403	4.21587e-05	0.0146915
ATPAF1	0.269931	2.65759	4.27593e-05	0.0147098
KCNJ8	0.369865	1.27086	4.71035e-05	0.015726
REEP3	0.293429	2.79318	4.73697e-05	0.015726
CTIF	-0.388168	3.17695	4.88798e-05	0.015726
ITGA1	0.479361	1.69149	4.88985e-05	0.015726
UTP15	0.259425	2.10552	4.89003e-05	0.015726
DENND1A	-0.186236	3.06334	4.92297e-05	0.015726
OCRL	0.277348	4.11215	5.15169e-05	0.0158101
SLCO1A2	0.713057	0.931953	5.15387e-05	0.0158101
A4GALT	-0.500613	3.50005	5.16459e-05	0.0158101
LMTK3	-0.548185	1.43328	5.22675e-05	0.0158101
NUP37	0.388396	2.45862	5.29798e-05	0.0158101
AQR	0.186387	4.02607	5.30284e-05	0.0158101
ZBTB22	-0.345014	2.70421	5.3855e-05	0.0158801
GRB10	0.363947	2.46016	5.48674e-05	0.0160028
PCCB	0.304149	3.35111	5.99217e-05	0.0169029
SENP1	0.242895	3.22223	6.12966e-05	0.0169029
GTF2A2	0.393032	2.7822	6.12979e-05	0.0169029
TJP1	0.372934	4.03142	6.14627e-05	0.0169029
C2ORF15	0.243058	0.550197	6.1576e-05	0.0169029
DEDD2	-0.419315	1.20758	6.17332e-05	0.0169029
KPNA1	0.185076	2.6723	6.28967e-05	0.0170475
ALKBH4	-0.294776	0.898508	6.58681e-05	0.0175276
MAPK13	-0.40452	1.34839	6.65562e-05	0.0175276
MORC2	-0.244866	3.93028	6.66276e-05	0.0175276
TSEN15	0.384656	2.06678	6.89482e-05	0.017962
WDR53	0.387894	2.65015	7.07966e-05	0.0182662
ANGEL2	0.274206	2.67406	7.22198e-05	0.0183388
GNAZ	-0.389061	2.74359	7.24447e-05	0.0183388
SEPSECS	0.24493	2.26374	7.33478e-05	0.0183499
IRS2	-0.564393	3.09404	7.38563e-05	0.0183499
TOR1AIP2	0.144664	1.35204	7.60203e-05	0.0186138
KCNJ10	0.460561	0.422002	7.79026e-05	0.0186138
LYPLAL1	0.383282	2.74356	7.82105e-05	0.0186138
RPL35	-0.333744	7.07043	7.88738e-05	0.0186138
TNRC6B	-0.213748	3.48187	7.94636e-05	0.0186138
RP1-3E10.2	0.42406	1.07544	7.95445e-05	0.0186138
NBPF1	-0.352717	7.07574	8.10542e-05	0.0186138
MAPK8IP2	-0.406755	2.46366	8.1472e-05	0.0186138
MTM1	0.349885	2.80886	8.16696e-05	0.0186138
ALG11	0.271124	2.24502	8.18556e-05	0.0186138
SLC25A6	-0.548448	7.59553	8.33813e-05	0.0186455
RNASEH1	0.276896	2.99069	8.40177e-05	0.0186455
AC093106.5	0.254724	0.290537	8.40796e-05	0.0186455
CBX8	-0.244708	1.98371	8.50625e-05	0.0187089
RERG	0.266796	0.395159	8.64638e-05	0.0188625
GPATCH4	0.268138	2.78146	8.86938e-05	0.0189195
PIGX	0.267641	2.45632	8.93407e-05	0.0189195
ZNF132	-0.334482	3.33945	8.9444e-05	0.0189195
KCNB2	-0.724511	3.10197	8.97004e-05	0.0189195
TCEAL3	0.325267	4.14841	9.10217e-05	0.0189195
TWF1	0.297932	2.93908	9.1301e-05	0.0189195
DSCAM	-0.623541	4.11249	9.2095e-05	0.0189195
ANTXR1	0.270049	4.48757	9.23661e-05	0.0189195
CHURC1	0.12529	0.526391	9.47266e-05	0.0191552
PDZD11	0.386037	3.4207	9.49445e-05	0.0191552
DLG1	0.315227	3.85778	9.75543e-05	0.0192406
CCT7P2	0.271481	0.432561	9.78963e-05	0.0192406
VAV2	-0.304006	3.72286	9.8233e-05	0.0192406
AGAP4	-0.618464	2.99865	9.82357e-05	0.0192406
AC004453.8	-0.350002	4.8219	9.92709e-05	0.0193024
RP11-9E13.4	0.54534	1.21735	0.000100286	0.0193596
OCLM	0.487271	2.7387	0.000101426	0.0194398
CCL2	0.699379	2.24382	0.000102681	0.0195408
TBC1D31	0.261514	2.46957	0.000106682	0.0199324
APLN	0.441852	0.632689	0.000106701	0.0199324
BAZ2A	-0.276108	4.49341	0.000106968	0.0199324
LRRC36	0.33543	0.940693	0.000109318	0.020115
BCAP29	0.332772	1.79569	0.000109447	0.020115
TBCE	0.228646	5.4818	0.000111451	0.0203034
CTD-2140G10.4	-0.385517	0.309144	0.00011344	0.0203034
NYNRIN	-0.441631	3.41008	0.000113577	0.0203034
CELF5	-0.444478	1.50272	0.000114048	0.0203034
TMEM194B	0.248345	1.56412	0.000114593	0.0203034
ZFAND6	0.240698	2.46167	0.000115484	0.0203034
FAIM	0.284272	2.22458	0.000115769	0.0203034
RFT1	0.258709	2.66889	0.000117689	0.0205061
MTSS1	-0.413774	3.98112	0.000120332	0.0207293
LRRC4B	-0.575267	2.6118	0.000120515	0.0207293
NLK	0.285225	3.05076	0.00012264	0.0207614
SRBD1	0.241413	3.37185	0.000123168	0.0207614
ZNF521	-0.403848	4.79815	0.000123175	0.0207614
CD34	0.405259	1.81255	0.000123796	0.0207614
PALM	-0.384969	1.77732	0.000125289	0.020792
VPS28	-0.344307	3.07016	0.000125528	0.020792
BVES	0.378611	1.42244	0.000128893	0.0211362
ADSS	0.310458	4.08312	0.000129934	0.0211362
RNU6-9	-0.622	1.21472	0.000129969	0.0211362
ZER1	-0.405429	3.19191	0.000130795	0.0211423
IBTK	0.221087	4.02859	0.000132509	0.0212502
C1orf51	0.503387	1.65084	0.00013353	0.0212502
PILRA	-0.437266	3.04624	0.000133838	0.0212502
AGA	0.528992	2.62453	0.000135923	0.0214543
BCL2	-0.326045	1.06057	0.000139203	0.0218366
HPS3	0.302891	2.60477	0.000139973	0.0218366
METTL5	0.352393	3.19066	0.000142582	0.021989
ADORA2B	0.322925	1.25973	0.000142969	0.021989
MT-ND5	0.53979	3.36256	0.000143582	0.021989
GCNT2	-0.270648	2.93636	0.00014546	0.021989
HSPA4	0.22701	5.00914	0.000145685	0.021989
MT-ATP6	0.686835	3.70538	0.000145956	0.021989
NYAP2	-0.431465	2.80202	0.000147631	0.021989
DPM1	0.363286	6.23417	0.000148318	0.021989
RAB4A	0.262839	2.8705	0.000148529	0.021989
FLVCR1	0.29987	3.52934	0.000149377	0.021989
TMEM231	0.123498	0.338492	0.000149964	0.021989
C11orf65	0.301529	1.06556	0.000152109	0.0221823
PTCHD2	-0.464349	3.10635	0.000154508	0.0224103
GCSH	0.464979	3.41617	0.000155602	0.022447
CELF2	-0.266832	2.76851	0.000156434	0.022447
PSPHP1	0.530684	1.35774	0.000158012	0.0225529
ALS2CR11	0.357743	1.97072	0.000158956	0.0225675
KCNA3	-0.422747	1.63321	0.000159922	0.0225852
MAP2K5	0.194782	3.46187	0.000161507	0.0226896
PSMC1P1	0.233082	0.706979	0.000163713	0.0228797
PTGDS	0.822455	4.3896	0.00016495	0.0229332
IARS2	0.236129	4.61597	0.000170818	0.0233415
MIR548O	0.316613	0.25977	0.000170948	0.0233415
CCDC47	0.268301	4.02058	0.00017379	0.0233415
SMYD4	-0.192002	2.1293	0.000173801	0.0233415
ANGPT2	0.352559	1.51544	0.000174242	0.0233415
DDR2	0.392544	2.31102	0.000176192	0.0233415
DEPDC4	0.276206	0.649247	0.000176231	0.0233415
BCKDHB	0.25863	4.30738	0.000176568	0.0233415
COG6	0.235475	3.79931	0.000176983	0.0233415
CCDC53	0.287285	3.27849	0.000177115	0.0233415
PPIL2	-0.215295	2.7748	0.000177455	0.0233415
RAD51C	0.318633	3.91043	0.000178943	0.0234223
STAM2	0.286895	3.16405	0.000182447	0.023765
C8orf82	-0.283872	1.12861	0.000184177	0.0238563
CCBL1	-0.309899	2.08955	0.000185133	0.0238563
YAP1	0.698269	2.63776	0.000186996	0.0238563
TBC1D9	-0.353546	4.50545	0.000187219	0.0238563
PRCP	0.273679	2.24035	0.000188404	0.0238563
CAMSAP1	-0.204322	4.04683	0.000188482	0.0238563
GET4	0.165364	0.708289	0.00019371	0.0243508
RYK	0.221124	3.98272	0.000195209	0.0243508
AC016725.4	0.158459	0.209629	0.000195831	0.0243508
GPT	-0.422985	2.86342	0.000196019	0.0243508
UCN	-0.40505	1.28116	0.000197162	0.0243799
RAPGEF1	-0.365567	4.10619	0.000199246	0.0245236
RP11-674I16.2	0.524972	1.59881	0.000200151	0.0245236
ZNF454	-0.232993	3.951	0.000206579	0.0251954
TWF2	-0.308405	1.30538	0.000207513	0.0251954
NUP133	0.211007	4.21483	0.000209212	0.0252465
TSHZ1	-0.350182	2.22687	0.000209815	0.0252465
A2M	0.386698	5.58656	0.000211443	0.0252898
MIR301B	-0.585406	0.682639	0.00021206	0.0252898
SLC35B4	0.21622	2.20505	0.000214864	0.0253083
MSANTD4	0.237655	2.30588	0.000215085	0.0253083
RHEB	0.30264	4.18764	0.000216334	0.0253083
NPAS3	0.42946	0.768417	0.000216548	0.0253083
UBE2K	0.203335	3.08604	0.000217304	0.0253083
RP11-707G14.8	0.448486	1.60742	0.000219283	0.0253083
GGT1	-0.319204	1.90439	0.000219405	0.0253083
OR2AT1P	0.325231	0.737858	0.00021988	0.0253083
ATG4A	0.248159	2.22655	0.000220704	0.0253083
SPINK9	0.70412	2.41431	0.000224614	0.025647
RP11-94P14.1	0.214176	0.261961	0.00022765	0.0258836
BET1	0.197555	1.13025	0.000231085	0.0261633
WDR89	0.28414	1.66466	0.000232181	0.0261769
SNORD115-32	-1.16617	2.90234	0.000237613	0.0264641
EIF5B	0.284589	4.45856	0.000238901	0.0264641
MAGT1	0.364536	2.4552	0.000239382	0.0264641
ERI2	0.300473	1.73551	0.000239613	0.0264641
ZBBX	0.407606	0.886282	0.000240127	0.0264641
ITCH	0.218912	5.07014	0.000240645	0.0264641
POLR3GL	0.344697	3.09127	0.000243161	0.0265665
KLHL22	-0.29334	2.70891	0.000243928	0.0265665
SPARC	0.564738	5.30585	0.000244547	0.0265665
YBX1P3	0.318731	0.53614	0.000249232	0.0268601
KCNK12	-0.321582	0.579225	0.000249252	0.0268601
TMEM133	0.402288	1.5049	0.000250542	0.0268911
RAB3D	-0.252074	1.78465	0.00025761	0.0274131
UBE2L2	0.457011	1.10111	0.000257933	0.0274131
GLYATL1P4	0.198008	0.198716	0.00026005	0.0274131
SYNGR1	-0.369233	2.38598	0.000261092	0.0274131
TSNAX	0.216798	1.78462	0.000261179	0.0274131
CACNG2	-0.5297	2.11405	0.000262099	0.0274131
TSPYL4	-0.183007	2.83218	0.000264442	0.0274131
KRT8P23	0.359124	0.549117	0.000264471	0.0274131
TMX2	0.217819	4.82302	0.000265226	0.0274131
RP11-433P17.1	0.291166	0.397686	0.000265621	0.0274131
ANAPC4	0.273483	3.10903	0.000267929	0.0275453
SRP9	0.331866	4.24551	0.000271811	0.0278378
TRIO	-0.22022	5.81535	0.000273449	0.0278559
PARL	0.30145	4.76954	0.000274064	0.0278559
AL590431.1	0.2437	0.171504	0.000277498	0.0280985
MKNK2	-0.295772	2.80943	0.000279944	0.0281113
AGPS	0.322467	3.88521	0.000280029	0.0281113
MYH7	-0.458148	3.64791	0.000280767	0.0281113
REXO1	-0.369135	3.18531	0.000287316	0.02866
C1QTNF4	-0.303357	0.746491	0.000291159	0.0289358
HAUS2	0.247874	1.7807	0.000293436	0.0290545
RP5-1041C10.3	0.231046	0.695239	0.000295357	0.0291372
ABCB7	0.217607	5.09558	0.000299781	0.0294652
INO80B	-0.31444	3.48452	0.000303735	0.0297441
RALGDS	-0.382607	4.59495	0.00030557	0.0297441
PTAR1	-0.172326	2.27238	0.000305943	0.0297441
TOP1	0.214458	5.21198	0.000316795	0.0306879
WDHD1	0.29133	3.21777	0.000319829	0.0308704
PARG	0.169247	2.70183	0.000324648	0.0312232
MPP5	0.28359	2.06609	0.000327276	0.0313115
MRPS22	0.231793	2.88783	0.000329379	0.0313115
DNAJC10	0.260275	3.06516	0.000330446	0.0313115
RTFDC1	0.249979	3.76388	0.000331813	0.0313115
AP000892.4	0.200807	0.537692	0.000332418	0.0313115
FBXO4	0.273937	2.41443	0.000335343	0.0313115
TBC1D8	-0.28766	2.77566	0.000336279	0.0313115
ATG3	0.290501	3.42598	0.000336968	0.0313115
TFIP11	-0.155644	2.73896	0.00033701	0.0313115
MT-ATP8	0.795029	3.29346	0.000337234	0.0313115
RP11-349G13.1	0.333442	1.74215	0.000342605	0.031651
PMM1	-0.225687	1.49546	0.000343624	0.031651
GBE1	0.316582	2.1362	0.00034443	0.031651
SLC25A43	0.278078	1.72128	0.000350318	0.0320639
GCNT7	0.321352	2.15918	0.000352028	0.0320639
EHD1	-0.320955	2.74592	0.000352509	0.0320639
ZFP1	0.210989	2.36946	0.000355147	0.0321948
KIF5B	0.277983	6.07452	0.000359299	0.0322284
OR9A2	0.30793	0.876322	0.000360845	0.0322284
ZNF12	0.207132	3.44284	0.000361742	0.0322284
TOM1	-0.227797	1.93691	0.000361916	0.0322284
KBTBD12	0.26536	0.56742	0.000362298	0.0322284
AIMP1	0.249139	3.58724	0.000362786	0.0322284
USP40	0.277651	3.16413	0.000363926	0.0322284
METTL21AP1	0.147857	0.230164	0.000371895	0.0328259
RADIL	-0.309072	1.52736	0.000373432	0.0328535
ARL6	0.377248	2.60096	0.00037573	0.0329476
CTB-2L9.1	0.293348	0.446989	0.000381046	0.0332221
CSNK2A1	0.201157	4.60149	0.000381337	0.0332221
ZNF484	-0.251438	4.12941	0.000383974	0.0333436
UBLCP1	0.376017	3.57009	0.000385363	0.0333563
HSPB8	0.635699	1.31229	0.000388509	0.0335205
MIR326	0.238271	0.141471	0.000392158	0.033601
PATZ1	-0.265137	2.79185	0.000392976	0.033601
RP11-841C19.1	0.319768	0.670614	0.000393679	0.033601
SMAD1	-0.281111	3.15531	0.000394805	0.033601
IGF1R	-0.272882	3.99242	0.000397088	0.033601
TROVE2	0.257707	3.47899	0.00039778	0.033601
EVI2A	0.447057	1.61791	0.000398595	0.033601
GBP3	0.451843	2.39244	0.00039946	0.033601
GRIK2	-0.437266	4.86593	0.000402085	0.0337161
PLCXD1	-0.439122	2.49745	0.000406497	0.0339097
RHEBL1	0.443812	1.385	0.000406921	0.0339097
KCNH7	-0.430757	4.49245	0.000411877	0.0341715
SCRT1	-0.328267	0.960956	0.000413264	0.0341715
GATM	0.534688	1.73817	0.000414625	0.0341715
OR10A5	0.549342	1.12326	0.000415157	0.0341715
ZNF414	-0.384229	1.71993	0.000416684	0.0341923
BMS1P5	-0.371821	3.10976	0.000419841	0.0341982
ZNF264	-0.252302	4.43316	0.000419846	0.0341982
DENND6B	-0.342218	2.47391	0.000420579	0.0341982
TMEM19	0.265335	1.40273	0.000423005	0.0342915
ZNF821	-0.277901	2.70042	0.000424851	0.0343375
TM4SF18	0.170823	0.436656	0.000426498	0.034367
SHFM1P1	0.610377	1.52339	0.000430989	0.0346249
UBA5	0.27326	3.57884	0.000436788	0.0349051
PTPN11	0.219121	5.41754	0.000437078	0.0349051
SLC19A1	-0.283022	1.91368	0.000443495	0.0353124
RNU1-16P	0.238243	0.155172	0.000449448	0.0356806
PSMD14	0.237959	2.79413	0.00045418	0.0357766
USP11	-0.361181	4.922	0.000454435	0.0357766
ZNF215	0.203377	0.423551	0.000454658	0.0357766
C3orf33	0.264445	1.25026	0.000461453	0.0362052
TMEM200C	-0.205625	0.852189	0.000463132	0.036231
C1orf146	0.361867	1.33542	0.000465083	0.0362778
AHCYL1	0.231239	4.59428	0.000470016	0.0365564
NTRK2	0.657492	1.65041	0.000474634	0.0367576
BX255923.1	0.440232	1.07394	0.000475343	0.0367576
IPO8	0.203165	4.05981	0.000482116	0.0369118
HSF4	-0.407871	3.51911	0.000482504	0.0369118
MPG	-0.443276	2.01375	0.000483611	0.0369118
PEX19	0.258377	4.13243	0.0004844	0.0369118
ADAMTS18	0.566383	1.22891	0.00048546	0.0369118
AL049871.1	0.232043	0.116022	0.000485591	0.0369118
RP11-27M5.1	0.178664	0.195561	0.0004884	0.0369823
KCNB1	-0.223238	1.2161	0.000489275	0.0369823
NAA50	0.231407	2.56427	0.000493578	0.0372028
SAMD5	0.149163	0.327363	0.00049727	0.037376
C1orf115	-0.246255	0.67046	0.000499716	0.037455
GEMIN4	-0.259967	2.34329	0.000503697	0.0375868
RHOQP2	0.200607	0.194245	0.000505992	0.0375868
TMEM246	-0.275868	2.85985	0.000506296	0.0375868
DESI2	0.270973	2.02533	0.000507078	0.0375868
DUSP8	-0.394598	1.7657	0.00051235	0.037873
ZC3H3	-0.32642	2.1595	0.000514431	0.0379223
ELK1	-0.345384	2.63934	0.000523402	0.0384779
RNMTL1	-0.224568	2.31839	0.000529115	0.0387916
ATP6V0E1P3	0.218817	0.157351	0.000535112	0.0391237
RPL36A	0.207125	0.770173	0.000536561	0.0391237
PLD2	-0.365452	3.93732	0.000540366	0.0392656
FAM110A	-0.181667	0.444196	0.000541434	0.0392656
B3GALNT2	0.239308	3.24718	0.000544347	0.0393705
PRR4	0.146582	0.583862	0.000546813	0.0394426
CENPL	0.173629	0.947134	0.000549961	0.0395037
COIL	0.230218	3.3977	0.000550604	0.0395037
ZNF70	-0.320699	3.27414	0.000552163	0.0395098
MBD4	0.235652	4.00992	0.00056328	0.0400997
NEK7	0.333741	2.26645	0.000563395	0.0400997
EDN1	0.371826	1.05093	0.000566036	0.0401588
ATR	0.249693	3.6662	0.000570603	0.0401588
HBA1	0.996139	2.87156	0.000570647	0.0401588
GPR116	0.429398	2.52412	0.000570959	0.0401588
TIGD4	0.16351	0.424871	0.000571708	0.0401588
OR2D3	0.264518	0.450763	0.000573396	0.0401722
ITGA2	0.518386	1.19995	0.000580544	0.040567
HLTF	0.261704	4.62451	0.000583568	0.0406485
BRD1	-0.226157	3.75486	0.000584739	0.0406485
NPHP3	0.21574	2.72367	0.000589752	0.040891
ABHD13	0.228623	1.58842	0.000598864	0.0411077
CPSF2	0.27858	3.42622	0.000599902	0.0411077
TIRAP	-0.219965	1.34405	0.000600857	0.0411077
BBS2	0.223558	3.96621	0.000601652	0.0411077
DBNDD2	0.332288	0.553782	0.000602443	0.0411077
MXRA5	0.590524	2.09164	0.000603359	0.0411077
FLT1	0.464543	2.07708	0.000603602	0.0411077
HIRA	-0.229762	1.06485	0.000611514	0.0413857
KIAA1430	0.256844	3.46485	0.000611819	0.0413857
HMGN1P2	0.276944	0.46085	0.000614841	0.0413857
TGFBI	0.466371	2.28153	0.000614849	0.0413857
OTUD1	-0.198617	1.31141	0.000616839	0.0413857
UBE2V1	0.112282	0.313372	0.000617523	0.0413857
ARRB2	-0.339791	4.10366	0.00061848	0.0413857
DNAJC19	0.331765	4.45738	0.000625133	0.0417268
CELSR3	-0.365829	4.37364	0.000628868	0.0418546
ATP5G2P3	0.198266	0.371212	0.000630166	0.0418546
MIR1287	0.322604	0.186866	0.000634291	0.0418665
ZNHIT6	0.345512	2.38644	0.000634706	0.0418665
RP11-379K22.3	0.208102	0.20014	0.000635026	0.0418665
SMG6	-0.203841	3.3596	0.000636692	0.0418734
KTN1	0.28734	4.12075	0.000638821	0.0419107
VAMP4	0.29	1.88955	0.000641874	0.0419174
SLC2A2	0.573046	2.55301	0.000642375	0.0419174
SLC16A1	0.363517	3.60276	0.000643609	0.0419174
LINC00938	-0.26575	1.50728	0.000649205	0.0419761
RP11-474G23.1	0.148579	0.217044	0.000650579	0.0419761
TMEM106C	0.245126	3.29121	0.000650658	0.0419761
CACYBP	0.259013	3.17931	0.000651848	0.0419761
C1orf131	0.23339	1.66461	0.000652333	0.0419761
GS1-124K5.2	0.243651	1.25949	0.000660744	0.0420942
OR2D2	0.268693	0.466174	0.000663632	0.0420942
PUS10	0.219457	1.49999	0.000664425	0.0420942
XAF1	0.330434	0.929186	0.000664896	0.0420942
DNAJC28	0.217231	0.895393	0.00066503	0.0420942
RPL7AP6	-0.291536	2.46643	0.000666684	0.0420942
LMLN	0.191946	1.41651	0.000666793	0.0420942
PIN4P1	0.340298	3.20528	0.000668867	0.0420942
NFIA	-0.230541	5.18081	0.000668975	0.0420942
SPARCL1	0.413788	4.95071	0.000669855	0.0420942
ZNF250	-0.199423	2.26228	0.000673025	0.0421426
PARD6G	-0.226669	1.03219	0.000674827	0.0421426
UEVLD	0.171304	1.77858	0.000675338	0.0421426
MYOF	0.458643	2.41037	0.0006773	0.042167
SEMA3B	0.44692	1.73421	0.000684245	0.0424588
AMZ2	0.325608	3.88707	0.000685152	0.0424588
PPP4R1L	0.186007	1.23747	0.000688847	0.0425895
DYRK1B	-0.334888	2.83928	0.000692354	0.0426247
FAM53C	-0.231948	2.18448	0.000693345	0.0426247
BRCC3	0.206715	2.82689	0.000695606	0.0426247
ALG13-AS1	0.163978	0.125977	0.000697315	0.0426247
SUZ12	0.253053	3.8038	0.00069736	0.0426247
RPF2	0.271603	3.21888	0.000704365	0.0429543
ZNF859P	0.313384	0.879114	0.000705953	0.0429543
ZNF385D-AS2	-0.14116	0.136963	0.000712336	0.0431803
GAPVD1	-0.182014	3.32639	0.000714287	0.0431803
SLC9B1	0.384981	2.06492	0.000714495	0.0431803
HPRT1	0.42756	4.21258	0.000722804	0.0435585
AKR7A2P1	0.447225	2.10713	0.000724	0.0435585
GPR37L1	0.320153	0.413529	0.000725738	0.0435654
EPRS	0.194318	5.80294	0.000731979	0.0437784
TRAF2	-0.335355	2.32515	0.000733083	0.0437784
JARID2	-0.303099	3.93174	0.00074092	0.0437784
DNAJC19P1	0.256133	0.4298	0.000741569	0.0437784
CALR	0.281191	7.42651	0.000741793	0.0437784
ABCE1	0.254217	3.51731	0.00074211	0.0437784
ANLN	0.386204	3.35074	0.000742351	0.0437784
POGLUT1	0.154653	1.78098	0.000743164	0.0437784
MT-TD	0.227188	0.113594	0.000744788	0.0437784
CPT2	0.253011	3.32402	0.000745602	0.0437784
RP11-281O15.4	-0.45808	2.42433	0.000748132	0.043831
FASTKD3	0.237664	2.61649	0.000752039	0.0438991
HPS6	-0.348369	3.13309	0.000754993	0.0438991
NSL1	0.243149	2.91441	0.000755401	0.0438991
QSOX2	-0.297249	2.53844	0.000758253	0.0438991
KDM6B	-0.42223	4.55085	0.000759203	0.0438991
APOD	-1.0898	5.88171	0.000760047	0.0438991
EGLN3	0.175356	0.235837	0.000760745	0.0438991
NIF3L1	0.235719	3.47135	0.000762834	0.0439252
RP4-785G19.5	0.278583	0.250614	0.000769041	0.0441877
IGFBP7	0.563761	4.38481	0.000772031	0.0442648
ABCD3	0.266355	4.29085	0.000775601	0.044287
UBE2CP3	0.303749	0.424146	0.000777621	0.044287
APLNR	0.281102	0.399496	0.00077788	0.044287
SKA2P1	0.489275	1.57257	0.00077902	0.044287
ELTD1	0.43232	1.5086	0.000786264	0.0446043
SLC7A11	0.416433	0.957336	0.000793504	0.0448524
RN7SL381P	0.29113	0.59507	0.000793981	0.0448524
GRM7	0.343828	0.544686	0.000798772	0.0450283
SNORA11B	0.415818	0.644233	0.000802638	0.0450614
SUCLA2P3	0.349029	0.758658	0.000802719	0.0450614
NUP155	0.199903	4.34456	0.000805948	0.0451482
GNPDA1	0.170374	2.14339	0.000810157	0.0452895
SLC30A1	0.300202	1.58684	0.000821757	0.0456625
NAE1	0.307383	4.16198	0.000821868	0.0456625
HEPACAM	0.720891	1.06279	0.000821934	0.0456625
CTB-89H12.4	0.126448	0.290589	0.000827103	0.0457021
ACTL6A	0.296566	4.10279	0.000828443	0.0457021
AC002055.4	-0.403491	1.7967	0.000830302	0.0457021
TFB2M	0.237443	3.52163	0.000831293	0.0457021
AC087499.9	0.380827	0.257349	0.000835695	0.0457021
PLP1	1.01276	2.11782	0.000836746	0.0457021
PDCD10	0.277476	3.52688	0.00083727	0.0457021
TRIM37	0.285673	5.03015	0.000839065	0.0457021
KCNK7	-0.181585	0.356928	0.000840466	0.0457021
RP11-562A8.1	0.366272	0.782289	0.000842014	0.0457021
DNAJC30	-0.15234	0.384708	0.000842864	0.0457021
SPATS2L	0.228224	1.87883	0.000847904	0.0457021
MT-TH	0.420391	0.408692	0.000847957	0.0457021
SNX4	0.219961	4.72385	0.000849619	0.0457021
CMC2	0.23791	2.0364	0.000850212	0.0457021
AC125232.1	-0.284264	3.89511	0.000851023	0.0457021
DUTP7	0.148656	0.138272	0.000853435	0.0457021
SHCBP1	0.320484	1.71436	0.000855779	0.0457021
RP11-436I9.6	0.213751	0.349525	0.000857752	0.0457021
SGSM3	-0.357768	3.33692	0.000859098	0.0457021
CD99	0.437054	5.01878	0.000860989	0.0457021
ARL13B	0.332408	3.08914	0.000861791	0.0457021
CMSS1	0.179992	3.29531	0.000861822	0.0457021
SLC35A3	0.254216	2.00665	0.000864184	0.045737
PLEKHB1	0.560241	0.78766	0.000871176	0.0458469
CCSER1	-0.412581	4.27014	0.000871741	0.0458469
LSM5	0.355226	2.11451	0.00087319	0.0458469
RASSF8	0.241778	1.99729	0.000873405	0.0458469
DOCK1	0.259343	4.26079	0.000874804	0.0458469
CIB2	0.345307	2.32214	0.00087702	0.0458734
MT-ND4	0.586888	4.04909	0.000886835	0.0462966
GTF3C6	0.391434	4.57292	0.000892684	0.0464371
CTD-2589H19.4	-0.585574	1.04192	0.000892989	0.0464371
SLMO2	0.312915	3.83146	0.000895591	0.0464824
EIF5A2	0.211247	1.20741	0.000898718	0.0465546
PCBP3	-0.300043	2.83181	0.000907128	0.0465915
LCMT2	0.199485	2.24413	0.000907483	0.0465915
PBXIP1	0.237154	2.38472	0.000908186	0.0465915
AHCTF1	0.190737	4.26076	0.000908462	0.0465915
MTATP6P1	0.384252	1.38751	0.000911076	0.0465915
SCCPDH	0.256578	4.83554	0.00091155	0.0465915
AKNAD1	0.310906	0.496863	0.000913789	0.0465915
RP11-425I13.1	0.306206	0.821089	0.000915123	0.0465915
CTD-2607J13.1	0.151157	0.211959	0.000915833	0.0465915
TMED2	0.250555	3.40636	0.000916793	0.0465915
PCDHGA3	-0.399497	2.67814	0.00091906	0.0466184
OR2C1	0.236293	0.34586	0.000923781	0.0467695
RP11-709A23.2	0.215229	0.558375	0.000928104	0.0468998
MTHFD1	0.241469	5.18566	0.000930649	0.0469401
SEMA4D	-0.270723	2.06753	0.000933402	0.0469656
HNRNPA3	0.279585	5.74424	0.000938322	0.0469656
TAF1B	0.251513	3.23764	0.000941138	0.0469656
SHC3	-0.405544	1.54208	0.000943554	0.0469656
C1orf54	0.513575	2.96568	0.000944964	0.0469656
BCL9L	-0.352965	2.49737	0.000944986	0.0469656
FAM189A2	0.357908	0.413998	0.000947905	0.0469656
INPP5E	-0.297103	3.39243	0.00095001	0.0469656
CHST2	0.199995	0.698481	0.000950477	0.0469656
HSP90B1	0.262659	6.68982	0.000950794	0.0469656
STYX	0.266596	1.69027	0.000951644	0.0469656
NCBP2	0.233913	3.02263	0.000953948	0.0469656
RCN2	0.230489	3.60795	0.000953965	0.0469656
CCDC177	0.51058	1.00653	0.000955659	0.0469656
AC018737.6	0.515824	2.01708	0.00095742	0.0469661
SERBP1	0.237044	4.16233	0.000961199	0.0470654
ZNF619	0.213649	2.10547	0.000967721	0.0472984
RP11-576C12.1	0.286102	0.410027	0.000971993	0.0474209
HMGN2P16	0.13031	0.132885	0.000974333	0.0474488
PHAX	0.233527	2.69471	0.000978555	0.0475611
CECR6	-0.276211	0.874881	0.000981226	0.0475611
SNORD113-4	-0.670518	3.29229	0.000981956	0.0475611
AC008937.2	0.171026	0.15303	0.000986398	0.0476901
NUP88	-0.180129	3.81302	0.000990304	0.0477928
CREBBP	-0.19688	5.98102	0.00100264	0.0482278
ETNPPL	0.677245	0.851428	0.00100291	0.0482278
RP11-106M3.1	0.256482	0.475285	0.0010056	0.0482707
SDCCAG8	0.258826	4.40713	0.00101689	0.0487256
MED15	-0.212781	2.68322	0.00101943	0.0487601
SMYD3	0.186396	2.59016	0.00102624	0.048858
EFCAB2	0.225052	1.79557	0.00102702	0.048858
GAS1	-0.549524	1.74596	0.00102738	0.048858
SERPINF1	-0.473735	5.31757	0.00102876	0.048858
FSIP2	0.337415	1.79953	0.00103209	0.0488888
KLHL5	0.393511	3.00715	0.00103305	0.0488888
ARHGAP5	0.348144	4.88877	0.00103724	0.0490005
HNRNPA1P68	0.324422	1.36233	0.00104132	0.0491033
ZBED4	-0.165706	1.42679	0.00104459	0.0491033
MIRLET7I	-0.92084	2.69524	0.00104491	0.0491033
SNORD78	0.971894	4.54277	0.00104835	0.0491226
NPIPB7	-0.44377	1.59261	0.00104977	0.0491226
TOM1L1	0.31978	2.27723	0.00105081	0.0491226
SURF6	-0.341687	2.38902	0.00105447	0.0491228
MIR1229	-0.554469	0.654357	0.00105488	0.0491228
ZNF687	-0.202489	2.48369	0.00105737	0.0491228
RNU6-850P	0.258105	0.312893	0.00105947	0.0491228
BSDC1	-0.244797	2.82192	0.00105997	0.0491228
RNU6-42P	0.421099	0.698406	0.0010752	0.0496163
BRWD3	0.206325	4.49554	0.00107629	0.0496163
TMEM45A	0.307832	1.05059	0.00107717	0.0496163
AIDA	0.293921	3.24784	0.00108022	0.0496163
GTF3C5	-0.274109	3.33797	0.00108095	0.0496163
FKBP3	0.351092	4.7209	0.00108416	0.0496163
IGF2	0.481541	0.895664	0.00108437	0.0496163
TPMT	0.425889	2.85869	0.00108748	0.0496163
DARS2	0.211386	4.12571	0.00108798	0.0496163
KIAA1683	-0.488732	2.79334	0.00108911	0.0496163
RPS20P15	0.319874	0.476794	0.00109157	0.049644
AQP4	1.00073	1.41186	0.00109671	0.049792
SAR1B	0.237487	1.75395	0.00110045	0.049792
MRAS	0.295906	1.33828	0.0011007	0.049792
WDR49	0.564653	0.842322	0.00110224	0.049792
TM9SF3	0.255483	4.55523	0.00110741	0.0498349
RB1	0.284469	5.16392	0.00111281	0.0498349
NME1	0.296317	1.90399	0.00111487	0.0498349
PPP1R14A	0.371364	0.954024	0.00111504	0.0498349
TAPBP	-0.203729	2.5095	0.00111585	0.0498349
TRMT5	0.226512	2.18973	0.0011176	0.0498349
RP11-366I13.3	0.201081	0.228992	0.0011205	0.0498349
C12orf75	0.378333	1.34976	0.00112096	0.0498349
THAP3	-0.234937	1.85883	0.00112145	0.0498349
VPS51	-0.376937	2.93958	0.00112362	0.0498349
CENPK	0.413545	2.7983	0.00112362	0.0498349
RPAIN	-0.210319	2.90002	0.00112674	0.0498601
MT-CO2	0.548973	3.37803	0.00112791	0.0498601
CTD-2542L18.1	0.115223	0.259698	0.00113128	0.0499269
CITED2	-0.401458	4.53595	0.00113661	0.0499325
GTF3C3	0.166661	3.50093	0.00113714	0.0499325
FGFBP3	0.137894	0.341793	0.00114222	0.0499325
ZBTB17	-0.270487	2.91267	0.00114299	0.0499325
TAS1R3	-0.247838	0.975926	0.00114449	0.0499325
RP11-271C24.3	0.407407	1.23364	0.00114467	0.0499325
NACAD	-0.365346	3.43034	0.00114691	0.0499325
RP11-29H23.6	0.271073	1.21906	0.00114959	0.0499325
MEX3D	-0.394043	2.96262	0.0011503	0.0499325
SPPL2A	0.266735	4.09815	0.00115081	0.0499325
APTX	0.175349	4.09754	0.00115315	0.0499325
ANO1	0.370312	1.27077	0.00115373	0.0499325

## Sheet: ST3 MB SHH DEGs GO
Type	GO_ID	GO_Term	P-val
Relapse-up	GO:0000280	Valine, leucine and isoleucine degradation	0.036
Relapse-up	GO:0000510	N-Glycan biosynthesis	0.038
Relapse-up	GO:0004512	ECM-receptor interaction	0.0082
Relapse-up	GO:0004640	Hematopoietic cell lineage	0.15
Relapse-up	GO:0005222	Small cell lung cancer	0.14
Relapse-up	GO:0005410	Hypertrophic cardiomyopathy (HCM)	0.13
Relapse-up	GO:0005412	Arrhythmogenic right ventricular cardiomyopathy (ARVC)	0.026
Relapse-up	GO:0005414	Dilated cardiomyopathy	0.15
Relapse-up	GO:0003008	Ribosome biogenesis in eukaryotes	0.047
Relapse-up	GO:0004066	HIF-1 signaling pathway	0.072
Relapse-up	GO:0004130	SNARE interactions in vesicular transport	0.014
Relapse-up	GO:0004520	Adherens junction	0.026
Relapse-up	GO:0004540	Gap junction	0.15
Relapse-up	GO:0004668	TNF signaling pathway	0.087
Relapse-down	GO:0004010	MAPK signaling pathway	0.00025
Relapse-down	GO:0004066	HIF-1 signaling pathway	0.01
Relapse-down	GO:0005215	Prostate cancer	0.038
Relapse-down	GO:0004260	Cardiac muscle contraction	0.027
Relapse-down	GO:0004261	Adrenergic signaling in cardiomyocytes	0.0079
Relapse-down	GO:0005410	Hypertrophic cardiomyopathy (HCM)	0.032
Relapse-down	GO:0005414	Dilated cardiomyopathy	0.04
Relapse-down	GO:0000562	Inositol phosphate metabolism	0.021
Relapse-down	GO:0004070	Phosphatidylinositol signaling system	0.049
Relapse-down	GO:0004064	NF-kappa B signaling pathway	0.043
Relapse-down	GO:0004071	Sphingolipid signaling pathway	0.018
Relapse-down	GO:0004912	GnRH signaling pathway	0.041
Relapse-down	GO:0004722	Neurotrophin signaling pathway	0.018
Relapse-down	GO:0004910	Insulin signaling pathway	0.001

## Sheet: ST4 MB G34 DEGS
Gene	logFC	AveExpr	P.Value	adj.P.Val
RPSAP14	-0.940227	2.61134	3.36236e-08	0.000323954
ST13P10	-0.580142	1.53488	5.22927e-08	0.000323954
SEPT7P7	-0.608407	0.857496	5.6928e-08	0.000323954
RP11-578F21.2	-0.369701	0.853713	1.3643e-07	0.000323954
CRYGS	-0.491624	2.18782	1.37737e-07	0.000323954
RP11-1012A1.7	-0.659858	1.51596	1.52939e-07	0.000323954
RP3-340B19.2	0.521573	1.19709	1.79192e-07	0.000323954
PDIA6	0.558869	3.82176	1.79557e-07	0.000323954
RP11-420K8.2	-1.05697	2.52718	1.79668e-07	0.000323954
RP11-141C7.3	-0.47724	0.951777	1.86819e-07	0.000323954
MRPL32	0.418876	2.05911	1.92018e-07	0.000323954
SPAG6	-0.765173	2.04598	1.98438e-07	0.000323954
SNORD115-23	-1.463	2.0139	2.23693e-07	0.000323954
DLL4	0.538669	0.933091	2.2685e-07	0.000323954
TRAJ13	-1.45228	2.98097	2.36913e-07	0.000323954
TRAJ36	-1.75264	3.51191	2.37065e-07	0.000323954
RP6-11O7.2	-0.655282	1.76983	2.37487e-07	0.000323954
MIR181B2	-0.915289	2.78618	2.40493e-07	0.000323954
SNORD115-20	-1.60709	6.10285	2.48751e-07	0.000323954
NHP2P1	-0.558576	2.02053	2.60235e-07	0.000323954
SNORD115-2	-1.61609	4.96271	3.03974e-07	0.000360383
PTPN2P2	-0.605714	1.23508	3.26282e-07	0.000366352
PCDHB19P	-0.681062	4.02275	3.53096e-07	0.000366352
CALU	0.633635	3.42753	3.53153e-07	0.000366352
PDIA4	0.410141	4.27887	3.80654e-07	0.000371829
PCDP1	-0.344663	0.587401	3.9969e-07	0.000371829
AC006461.2	-0.412303	0.518866	4.03237e-07	0.000371829
RIT2	-0.836645	1.63606	4.19734e-07	0.000373218
FKBP9	0.508581	3.2382	4.45866e-07	0.000377974
C12orf55	-0.634628	0.93817	4.70464e-07	0.000377974
RP3-514P16.1	-0.526055	0.905738	4.70627e-07	0.000377974
RNASEH1	0.318754	2.94808	4.89945e-07	0.000378718
TMEM261P1	-0.845951	1.12066	5.01976e-07	0.000378718
SNRPD1	0.393469	5.27016	5.71359e-07	0.000418386
UNC80	-0.560616	4.06398	5.88186e-07	0.000418402
ZNF512	0.37556	2.85752	6.69139e-07	0.000456838
MCAM	0.830113	1.9257	6.78917e-07	0.000456838
MIR495	-0.68287	0.523804	7.34137e-07	0.000480995
CLEC14A	0.607596	1.01387	8.29274e-07	0.000529396
PIGUP1	-0.733972	1.10157	9.15296e-07	0.000569703
RP11-1114A5.5	-0.682551	1.9276	9.67708e-07	0.000587635
BACE2	0.373822	0.549533	1.02143e-06	0.00060549
SNORD115-1	-1.35116	4.98007	1.05947e-06	0.00061251
EFCAB6	-0.475076	2.08326	1.09163e-06	0.00061251
NOTCH4	0.538097	1.46852	1.12933e-06	0.00061251
MIR876	-1.79579	4.15685	1.13168e-06	0.00061251
PEAR1	0.444953	0.917176	1.18393e-06	0.000627155
MIR1827	-0.562352	0.532996	1.27995e-06	0.000659468
RP11-129B9.1	-0.477324	0.903405	1.2979e-06	0.000659468
BRD7P4	-0.542898	2.07324	1.33981e-06	0.000667146
SNORD115-42	-1.64665	4.42795	1.39377e-06	0.000680407
CD34	0.850656	2.06872	1.49897e-06	0.000717689
RP11-332L8.1	-0.706023	0.895915	1.53125e-06	0.000719314
C15orf40	-0.280444	1.65909	1.57886e-06	0.000727606
ADH5P3	-0.637016	1.69648	1.61712e-06	0.000727606
ULK4	-0.449158	2.50952	1.63658e-06	0.000727606
RP11-774O3.3	-0.551795	2.2213	1.72692e-06	0.000746247
MIR758	-1.4272	2.04092	1.73846e-06	0.000746247
TRAJ2	-1.39992	2.36708	1.77382e-06	0.000748523
DIRAS3	-0.580464	0.997595	1.8815e-06	0.000780727
MAATS1	-0.469324	1.29664	2.22497e-06	0.000908116
RPS26P3	-1.16374	1.879	2.29465e-06	0.000921448
KIAA0825	-0.413255	1.88806	2.38503e-06	0.000942542
RPS7	0.508804	5.76893	2.53005e-06	0.000984228
SLC28A2	-0.689198	1.82777	2.59907e-06	0.00098432
MIRLET7A1	-1.37776	2.42969	2.60936e-06	0.00098432
XXbac-B562F10.11	-0.48316	2.83476	2.66196e-06	0.000989177
RYKP1	-0.648486	1.67093	2.76461e-06	0.00099348
MRPL11	0.391466	2.48685	2.78944e-06	0.00099348
CTD-3065B20.1	-0.872563	1.9285	2.83046e-06	0.00099348
RPS15A	0.528731	4.15908	2.83316e-06	0.00099348
BMP2KL	-0.555889	2.05583	2.91563e-06	0.0010082
RP11-553K23.2	-0.498029	1.33399	3.00544e-06	0.00102502
ARHGEF33	-0.411195	1.37649	3.12094e-06	0.00105003
NLGN1	-0.798478	1.94075	3.21473e-06	0.00106065
NME9	-0.413599	1.31736	3.23773e-06	0.00106065
RCN1	0.511016	2.62089	3.38659e-06	0.00108292
UBL5P2	-0.702682	2.56012	3.3927e-06	0.00108292
ARMC3	-0.479325	0.87302	3.46618e-06	0.00109237
RP11-466H18.1	0.698277	4.09758	3.58934e-06	0.00111705
C7orf63	-0.478224	1.47622	3.6404e-06	0.00111759
RP3-406P24.1	-0.708078	1.39826	3.69891e-06	0.00111759
WDR96	-0.507791	1.59295	3.72575e-06	0.00111759
CNN3	0.541428	4.73779	3.77741e-06	0.00111905
SNORD115-37	-1.21311	2.64067	3.82052e-06	0.00111905
AC004980.10	-0.552281	1.93655	4.01767e-06	0.00116312
RPL21P3	-0.783018	1.59069	4.33415e-06	0.00124032
PCDHGA8	-0.481862	3.30919	4.94723e-06	0.00139967
TAS2R15	-0.920887	3.19042	5.04659e-06	0.00140776
UHRF2P1	-0.693492	2.89676	5.14142e-06	0.00140776
PA2G4	0.374695	4.40435	5.14545e-06	0.00140776
PRDX4	0.612418	3.02838	5.26964e-06	0.00142607
CYFIP1	0.3551	3.76977	5.4721e-06	0.00144159
SNORD115-11	-1.91153	3.73659	5.49769e-06	0.00144159
TAS2R50	-0.706602	2.78124	5.50071e-06	0.00144159
DNAH7	-0.466152	1.84952	5.62577e-06	0.00145901
RP11-680L20.1	-0.561821	1.26694	5.82516e-06	0.00149514
SUMO4	-0.619539	2.48514	6.05286e-06	0.00153774
RPL12P29	-0.358892	0.537913	6.31519e-06	0.00157475
DNAJC8P1	-0.805879	2.78434	6.4077e-06	0.00157475
TAS2R19	-0.846089	3.8447	6.41373e-06	0.00157475
RP11-545M17.3	-0.481266	0.879148	6.45154e-06	0.00157475
SNORD115-22	-1.41875	5.8353	6.59299e-06	0.00159271
PCDH18	0.416889	0.95273	6.65307e-06	0.00159271
C1QTNF7	-0.382061	0.904643	6.75845e-06	0.00160253
TAS2R20	-0.748651	2.81682	6.90749e-06	0.00162241
CTD-2290C23.1	-0.972205	2.16762	7.10264e-06	0.00165266
RP11-299J3.6	-0.840226	2.87128	7.4328e-06	0.00170613
CC2D2A	-0.509186	3.81207	7.46949e-06	0.00170613
MIRLET7C	-1.1777	4.1018	7.54333e-06	0.00170733
HMGB3P24	-0.503213	1.22551	7.71561e-06	0.00170928
RP11-752G15.4	-0.550021	1.49804	7.74398e-06	0.00170928
SNORD115-6	-1.78119	4.77785	7.75793e-06	0.00170928
ZNF552	-0.424868	3.60009	8.17854e-06	0.00178615
SNORD115-35	-1.67791	4.67063	8.28791e-06	0.00179066
RP11-264F23.1	-0.686125	2.19819	8.34302e-06	0.00179066
FBXL13	-0.482718	2.41945	8.65632e-06	0.00184153
DNAJB11	0.324745	2.88677	8.72796e-06	0.00184153
CTTNBP2	-1.11048	4.38823	9.11754e-06	0.0018944
AC009120.10	-0.465864	0.697165	9.15596e-06	0.0018944
CASC1	-0.448821	2.14921	9.22797e-06	0.0018944
RP11-863K10.4	-0.446955	3.13231	9.28293e-06	0.0018944
PCDHGA7	-0.481958	3.31427	9.6414e-06	0.00195156
FAM35CP	-0.594425	1.32041	1.00447e-05	0.0020168
RP11-325E14.5	-0.409321	0.83565	1.01403e-05	0.0020197
IL5	-0.339575	0.687614	1.03434e-05	0.00204381
CDR2L	0.311009	1.30686	1.07956e-05	0.00211637
CHCHD3	0.359969	3.51389	1.10896e-05	0.00215701
THY1	0.800196	1.54877	1.12877e-05	0.00217853
STPG1	-0.239635	0.889034	1.17135e-05	0.00224331
SNORD115-4	-1.42066	5.49439	1.20863e-05	0.00226377
RPS26P31	-0.854914	1.54352	1.21816e-05	0.00226377
PCDHGB4	-0.496506	3.51608	1.22108e-05	0.00226377
PCDHGA6	-0.434696	4.24043	1.22367e-05	0.00226377
FABP5P2	-0.529796	1.64866	1.23583e-05	0.00226377
EXOC6B	-0.403502	3.92651	1.24649e-05	0.00226377
CD93	0.619083	1.14206	1.25177e-05	0.00226377
SPEF2	-0.379951	1.58997	1.25477e-05	0.00226377
MIR28	-0.886543	0.686708	1.27269e-05	0.00227406
SERPINH1	0.956294	2.53629	1.27874e-05	0.00227406
STK32A	-0.486495	1.42132	1.30865e-05	0.00231075
AP000563.2	-0.545847	1.05741	1.32288e-05	0.00231942
SNORD114-15	-1.4684	2.29679	1.3359e-05	0.00232587
MIR873	-1.3479	4.06402	1.35579e-05	0.00234411
FBXW4P1	-0.465969	2.16491	1.37366e-05	0.00235861
SYCP3	-0.667056	1.84612	1.38884e-05	0.00236836
SNORD115-14	-1.24827	4.47713	1.41734e-05	0.00238921
RP11-420K10.1	-0.339342	0.449425	1.42026e-05	0.00238921
FAM98A	0.266069	3.08105	1.51139e-05	0.00252545
PIH1D2	-0.375997	1.52338	1.5357e-05	0.00253849
H19	1.81954	1.76997	1.53959e-05	0.00253849
CALR	0.488186	7.94728	1.56551e-05	0.00256424
RP4-713B5.2	-0.413452	0.698783	1.57904e-05	0.00256951
RBKS	-0.343102	1.28835	1.61194e-05	0.002606
SERBP1	0.389289	4.08578	1.64928e-05	0.00264917
CCDC30	-0.367519	1.13399	1.68024e-05	0.00265047
PRH2	-0.519968	3.30538	1.6808e-05	0.00265047
TAS2R13	-0.65305	2.58844	1.70493e-05	0.00265047
EIF4B	0.46601	4.83519	1.70776e-05	0.00265047
TPTE2P1	-0.568779	1.36476	1.71318e-05	0.00265047
SNORD115-31	-1.78554	4.0603	1.71397e-05	0.00265047
ESM1	0.557208	0.537816	1.74634e-05	0.00268386
DAO	-0.690683	1.5697	1.78439e-05	0.0027218
TMPRSS11A	-0.472845	1.05836	1.80714e-05	0.0027218
HIRIP3	0.311092	2.61651	1.81132e-05	0.0027218
TNPO1P1	-0.527767	2.19488	1.81891e-05	0.0027218
HSPG2	0.892402	3.31154	1.82569e-05	0.0027218
HYDIN	-0.390149	2.91895	1.8405e-05	0.00272756
RP11-603J24.7	-0.628521	3.00412	1.88921e-05	0.00278046
PZP	-0.633375	2.65122	1.89853e-05	0.00278046
TAS2R31	-0.735464	4.72709	1.9672e-05	0.00285211
ARMC2	-0.400253	3.03343	1.97037e-05	0.00285211
ZNF546	-0.335124	2.41316	1.99516e-05	0.00287131
RP11-93O14.2	-0.737155	1.5507	2.05329e-05	0.00293461
KLRAP1	-0.367479	1.30617	2.07284e-05	0.00293461
SNORD115-5	-1.1954	6.99885	2.07451e-05	0.00293461
SCN8A	-0.354348	3.7457	2.10488e-05	0.00294871
RP3-481A17.1	-0.361378	0.704297	2.10817e-05	0.00294871
ART4	-0.299945	0.599228	2.18229e-05	0.00303533
RP11-583F2.1	-0.48115	1.09141	2.20766e-05	0.00305356
FEZF1	-1.03832	1.66169	2.26421e-05	0.00311447
IKZF4	-0.283447	1.11267	2.31098e-05	0.00315575
RPL21P109	-0.932246	1.98388	2.31957e-05	0.00315575
WBP2NL	-0.397873	0.719505	2.35123e-05	0.00318145
CBX3P5	-0.406523	0.560932	2.3678e-05	0.00318655
CNTN1	-0.824733	4.75167	2.41046e-05	0.00322651
ZNF859P	-0.487727	0.95492	2.45978e-05	0.0032676
MOK	-0.300283	1.31031	2.4674e-05	0.0032676
RAET1E	-0.295933	0.50757	2.48789e-05	0.0032773
RP11-311P8.2	-0.527047	1.08181	2.51605e-05	0.00329696
HSPA5	0.436254	4.67751	2.55213e-05	0.00331482
TMEM232	-0.289262	1.13812	2.55631e-05	0.00331482
RPL5P24	-0.411641	0.80743	2.57786e-05	0.00332544
AC024937.6	-0.501306	1.39218	2.59518e-05	0.00333052
EFHB	-0.429845	1.04703	2.63572e-05	0.00334929
ITGA5	0.482564	1.36482	2.6367e-05	0.00334929
FAM154B	-0.298542	1.48623	2.69309e-05	0.00340354
RP11-30L15.4	-0.399265	0.902408	2.75467e-05	0.00344823
MIR216B	-1.21337	2.82362	2.75614e-05	0.00344823
RP11-558F24.6	-0.509028	0.607501	2.79421e-05	0.00346606
MIR329-1	-1.4856	2.16097	2.80883e-05	0.00346606
SLC35D1	-0.356515	2.43668	2.81703e-05	0.00346606
SNORD115-33	-1.53492	2.91033	2.82608e-05	0.00346606
NOTCH3	0.942768	2.92536	2.86462e-05	0.0034865
SAP30	0.349332	3.46593	2.87596e-05	0.0034865
MIR628	-1.30058	3.12639	2.88476e-05	0.0034865
TLE1	-0.629751	3.42478	2.91208e-05	0.00350252
C3orf33	-0.264837	1.13528	2.99024e-05	0.00357924
PGM5P2	-0.423953	1.63794	3.01099e-05	0.00358682
TRAJ10	-1.35926	2.88547	3.03067e-05	0.00359308
SEMA5A	0.608758	1.2523	3.05332e-05	0.00360277
KCNJ8	0.416249	1.07121	3.09656e-05	0.00363655
CCDC3	0.268748	0.442278	3.12008e-05	0.00364698
RP11-763F8.1	-0.765397	3.12249	3.1737e-05	0.00369231
ZNF540	-0.652982	3.33201	3.20302e-05	0.0037091
HMGN2P27	-0.662148	2.74786	3.23223e-05	0.00372559
SNORD114-20	-1.48093	3.21788	3.27094e-05	0.00374687
TMEM45A	0.239626	0.521397	3.28897e-05	0.00374687
HENMT1	-0.715293	2.05032	3.29765e-05	0.00374687
HNRNPA1	0.404499	8.37305	3.33137e-05	0.00374687
PROKR2	-0.867076	2.25881	3.33579e-05	0.00374687
C9orf57	-0.386845	0.594557	3.35277e-05	0.00374687
RP11-98H4.1	-0.257013	0.216199	3.36214e-05	0.00374687
VTI1BP2	-0.474604	1.20984	3.37108e-05	0.00374687
OTOR	-0.516107	0.464136	3.44142e-05	0.00380805
RP11-231C14.4	-0.43306	2.19164	3.49937e-05	0.00385503
RAD9B	-0.367799	1.75456	3.53631e-05	0.00386313
ANGPTL3	-0.788585	3.03198	3.55289e-05	0.00386313
TAS2R46	-0.856095	3.52924	3.55326e-05	0.00386313
RWDD4P1	-0.594228	3.87407	3.64152e-05	0.00394187
ACMSD	-0.434187	1.48636	3.66511e-05	0.00394211
SNORD113-6	-1.07322	2.23932	3.6863e-05	0.00394211
TAS2R14	-0.58418	1.97064	3.68924e-05	0.00394211
ZFP2	-0.474516	2.72243	3.81359e-05	0.0040263
RP11-90E9.1	-0.571623	1.94786	3.82253e-05	0.0040263
EZH1	-0.309133	3.78472	3.83198e-05	0.0040263
TMEM67	-0.502392	3.2776	3.83272e-05	0.0040263
RP11-680F20.9	-0.261056	0.354458	3.87898e-05	0.00405777
RPL9P7	-0.608472	2.64124	3.92522e-05	0.00408896
PTRF	0.922713	2.2761	3.99019e-05	0.00413606
HAVCR1P1	-0.706977	2.79615	4.00366e-05	0.00413606
PHC3	-0.238865	3.34057	4.02965e-05	0.00414571
BDNF	-0.310787	0.488651	4.05671e-05	0.00415638
PCDHB18	-0.629403	4.32426	4.07976e-05	0.00416286
ZBTB32	-0.235605	0.542547	4.12763e-05	0.00419452
MIR125B2	-0.916794	1.75256	4.15837e-05	0.00420858
P4HA1	0.355192	3.59809	4.20885e-05	0.00424242
MIPEPP3	-0.372234	1.02348	4.23351e-05	0.00425007
CALM2P3	-0.624817	0.992485	4.28196e-05	0.00425492
AAK1	-0.306626	3.18527	4.2857e-05	0.00425492
AVPR1A	0.519567	0.777759	4.29166e-05	0.00425492
RPL22	0.455781	4.52986	4.31498e-05	0.00425492
SUGT1P3	-0.605617	1.69566	4.33018e-05	0.00425492
RNASE1	0.963774	2.13651	4.34088e-05	0.00425492
CCDC47	0.258254	4.4378	4.47048e-05	0.00436477
RP11-182J1.12	0.526839	0.44826	4.49259e-05	0.00436922
AC012513.4	-0.432301	0.861645	4.61456e-05	0.00447038
FCGR1A	0.449396	1.38992	4.66691e-05	0.00447914
PGM5P1	-0.342956	1.07734	4.69008e-05	0.00447914
ESYT1	0.376397	3.87444	4.69446e-05	0.00447914
IGFBP3	0.623112	1.05758	4.70359e-05	0.00447914
RP4-633I8.1	-0.559289	2.37661	4.71356e-05	0.00447914
LRRC9	-0.404377	0.892985	4.7535e-05	0.00448537
PDC	-1.00893	2.60073	4.75614e-05	0.00448537
MIR30E	-0.950107	1.95233	4.81686e-05	0.00451421
YARS2	-0.301405	3.0326	4.82299e-05	0.00451421
RPS10P28	-0.508932	0.555726	4.86466e-05	0.00452551
CCT5	0.414569	5.01655	4.87141e-05	0.00452551
RPL30P14	-0.536715	0.805214	4.98067e-05	0.00460981
RP11-535M15.2	-0.527361	1.25193	5.02979e-05	0.00461295
KANSL1-AS1	-0.474062	1.89372	5.04714e-05	0.00461295
SNORD12B	-0.730777	2.84575	5.05457e-05	0.00461295
KIF9	-0.290832	1.50655	5.06892e-05	0.00461295
MMRN2	0.302803	1.00084	5.09081e-05	0.00461295
RPL23	0.451176	6.10036	5.10717e-05	0.00461295
RNF133	-0.630428	0.930235	5.12062e-05	0.00461295
LMLN	-0.188169	1.31259	5.13229e-05	0.00461295
CTD-2666L21.2	-0.404444	1.03568	5.18574e-05	0.00464422
RP11-46A10.6	-0.762913	3.36217	5.20678e-05	0.00464635
RP11-480N24.4	-0.498769	1.52274	5.34695e-05	0.0047544
TDRD6	-0.297582	0.963343	5.44677e-05	0.00481011
HADHA	0.378702	5.88825	5.47042e-05	0.00481011
HSD17B11	0.4131	3.62256	5.49405e-05	0.00481011
TRAJ19	-1.34756	2.49159	5.53468e-05	0.00481011
RP11-463C8.5	-0.528195	0.626299	5.5474e-05	0.00481011
MIR571	-0.66624	3.54565	5.56413e-05	0.00481011
RASGRP1	-0.445595	2.02357	5.57461e-05	0.00481011
TLE1P1	-0.468227	1.1136	5.58351e-05	0.00481011
RP11-504P24.3	-0.98096	2.2086	5.58488e-05	0.00481011
KRT8P13	-0.605483	1.4067	5.60282e-05	0.00481011
DPF3	-0.362642	1.43804	5.64262e-05	0.00481556
PODXL	0.569378	3.61513	5.64785e-05	0.00481556
WDR60	-0.99822	5.49826	5.6976e-05	0.00481559
AC016894.1	-0.458156	1.10634	5.70359e-05	0.00481559
CLN5	-0.356972	2.2496	5.7059e-05	0.00481559
RP11-710M11.1	-0.649881	1.65611	5.77584e-05	0.00485008
PDCD1LG2	-0.326096	0.697524	5.79617e-05	0.00485008
CP	-0.463056	1.16713	5.80932e-05	0.00485008
RPS25	0.469742	6.73799	5.83049e-05	0.00485008
RP11-206L10.1	-0.439492	2.28876	5.85429e-05	0.00485008
CSTB	0.487633	3.95837	5.87108e-05	0.00485008
PHBP9	-0.444663	1.64798	5.88314e-05	0.00485008
CALCRL	0.387136	1.3038	5.96898e-05	0.00490461
SHROOM4	0.516212	2.07646	6.02244e-05	0.00493096
RP11-332O19.5	-0.382086	0.92069	6.04066e-05	0.00493096
CA10	-0.852426	2.09387	6.09766e-05	0.00496122
KIF16B	-0.680203	2.81914	6.12638e-05	0.00496836
E2F3	0.369513	2.27456	6.20322e-05	0.00501434
ANLN	0.667026	2.99942	6.23052e-05	0.00501738
GPR116	0.715074	2.51011	6.24729e-05	0.00501738
RP11-305O4.2	-0.40164	0.66558	6.28023e-05	0.00502761
TGFB1I1	0.268768	0.697162	6.37604e-05	0.00508796
PTPRD	-0.739533	4.93759	6.56347e-05	0.00522079
GPANK1	0.232936	1.63471	6.5878e-05	0.00522345
ROPN1B	-0.281	0.611402	6.63339e-05	0.00523232
CC2D2B	-0.463588	1.34109	6.6509e-05	0.00523232
CYP3A5	-0.506443	2.27211	6.66203e-05	0.00523232
CXorf22	-0.418271	0.951189	6.83869e-05	0.00535417
PABPC4	0.295282	3.52715	6.86438e-05	0.00535744
C11orf34	-0.654084	2.34534	6.92867e-05	0.00539072
PSMC3	0.393149	5.19136	6.96399e-05	0.00539345
NOXRED1	-0.360288	1.47811	6.99193e-05	0.00539345
BAK1P1	-0.321788	0.713682	7.0027e-05	0.00539345
SERBP1P6	-0.435382	0.599087	7.03388e-05	0.00539345
CDH5	0.707572	1.68989	7.04049e-05	0.00539345
HNRNPA1P14	-0.555612	4.88485	7.07847e-05	0.00540591
ACKR4	-0.551768	1.61059	7.1511e-05	0.00540843
LRRC37A3	-0.499612	4.23832	7.15731e-05	0.00540843
RAVER2	-0.261994	2.09295	7.16693e-05	0.00540843
STXBP1	-0.445499	6.78645	7.16866e-05	0.00540843
AC005884.1	-0.505444	2.41421	7.24525e-05	0.00544802
SLC8A3	-0.4881	1.28953	7.2649e-05	0.00544802
KL	-0.926171	2.04428	7.29718e-05	0.00544905
TRAPPC9	-0.205402	2.33602	7.34358e-05	0.00544905
RPL18AP7	-0.350171	0.555814	7.34502e-05	0.00544905
OR2L5	-0.90427	2.23971	7.35382e-05	0.00544905
RP11-447H19.1	-0.531973	1.30967	7.40534e-05	0.00545772
SNORD96B	-1.35278	3.41381	7.40937e-05	0.00545772
SNORD113-8	-1.26832	3.11733	7.57247e-05	0.00556141
LIPT1	-0.288189	1.2503	7.60459e-05	0.00556857
RPL26	0.664983	5.20538	7.68692e-05	0.00561235
FSTL1	0.865577	2.75549	7.76909e-05	0.00565576
PAPOLB	-0.414432	1.38379	7.83315e-05	0.00566462
RNF212	-0.557907	1.47322	7.8439e-05	0.00566462
SLC2A2	-0.496081	1.41719	7.86368e-05	0.00566462
PPM1G	0.342837	4.89917	7.91658e-05	0.00566462
GPN1	0.220552	3.30726	7.92887e-05	0.00566462
NANOGP4	-0.935872	3.97585	7.93847e-05	0.00566462
HSP90AB2P	-0.422245	1.30867	7.94052e-05	0.00566462
PRDM2	-0.328241	3.87773	7.98725e-05	0.00568167
OAF	0.347127	0.38978	8.07818e-05	0.00572998
IQCH	-0.363503	1.25488	8.15777e-05	0.00577
TRAJ39	-1.26107	1.62611	8.27449e-05	0.00583598
GS1-259H13.7	-0.45561	1.65511	8.34069e-05	0.00586605
SSBP2	-0.317211	2.35082	8.38142e-05	0.00586983
MYO1B	0.624083	3.41601	8.40649e-05	0.00586983
LRRC59	0.348823	2.70655	8.41679e-05	0.00586983
MIR4749	0.465451	0.330944	8.47335e-05	0.00587721
REXO4	0.230041	3.71567	8.47459e-05	0.00587721
RAI14	0.419726	2.86955	8.51058e-05	0.00587743
RSL1D1	0.375882	4.69885	8.52212e-05	0.00587743
RP11-392O18.2	-0.505665	1.87722	8.57431e-05	0.00589333
CTD-2547L24.3	-0.389563	1.01489	8.59252e-05	0.00589333
FZD4	0.210358	0.475447	8.63637e-05	0.0059006
PTCHD3P2	-0.230786	0.453066	8.65051e-05	0.0059006
SNORD115-8	-1.3809	4.77678	8.74052e-05	0.0059284
SNORD115-25	-1.46538	5.97036	8.75326e-05	0.0059284
EMP1	0.591749	1.30795	8.7627e-05	0.0059284
ARAP3	0.373004	1.39721	8.92346e-05	0.0060208
TYMS	0.556292	2.82087	8.9954e-05	0.00605293
NPIPB5	-0.469559	3.52794	9.05529e-05	0.00607346
RSPH4A	-0.43878	2.97175	9.0747e-05	0.00607346
SNORD114-31	-1.17992	2.64789	9.12449e-05	0.00609041
PTRHD1	0.303642	0.690873	9.19426e-05	0.00612057
MIR1251	-1.28814	3.00724	9.26347e-05	0.0061502
MED31	-0.273054	1.20638	9.57059e-05	0.00631345
RP11-214O14.1	-0.47904	1.41765	9.59608e-05	0.00631345
TSPYL6	-0.347049	0.780258	9.60147e-05	0.00631345
CTD-2012J19.1	-0.315362	1.4911	9.61079e-05	0.00631345
HNRNPH3	0.278893	5.45014	9.69657e-05	0.00632459
SCARF1	0.260554	0.614965	9.70004e-05	0.00632459
ANO10	-0.345932	3.30936	9.70395e-05	0.00632459
DNAJB7	-0.246739	0.765846	9.74083e-05	0.00633205
CATSPER2	-0.347266	2.99377	9.80266e-05	0.00635226
C1orf198	0.303086	1.53679	9.83149e-05	0.00635226
JAG1	0.644999	3.4942	9.87535e-05	0.00635226
RGS6	-0.340715	0.894366	9.89561e-05	0.00635226
OR2L1P	-0.869208	2.20645	9.8995e-05	0.00635226
FAM106B	-0.620185	2.30214	0.000100038	0.00640267
LINC00173	-0.433838	0.679708	0.000101316	0.00645399
TRPC7	-0.482372	0.681225	0.000101482	0.00645399
AP004290.1	-0.334465	1.07707	0.000101918	0.00645399
SCGN	-0.578986	0.647278	0.000102096	0.00645399
RP11-131K17.1	-0.32468	0.305581	0.000102136	0.00645399
LINGO2	-0.759991	2.72682	0.000102679	0.00647191
LOX	0.442652	0.80831	0.00010376	0.0065235
GLS2	-0.446299	2.36245	0.000104332	0.00654295
RP11-471L13.3	-0.564321	1.52432	0.00010473	0.00655142
RP11-757G14.3	-0.669103	1.09239	0.000105112	0.00655786
EID1	0.276915	0.363171	0.000105633	0.00655786
RP11-138H8.2	0.391451	0.897615	0.000105669	0.00655786
MIR599	-0.839934	2.13449	0.000105887	0.00655786
NPM1P32	-0.307576	0.597729	0.000106176	0.00655947
AL672183.2	-0.607907	0.945034	0.000106554	0.00656654
NPM1P37	-0.535389	1.90849	0.000107397	0.00659091
EIF4HP2	-0.452581	2.3134	0.000107479	0.00659091
AC068587.1	-1.07505	3.53952	0.000109567	0.00669596
ECSCR	0.694215	2.13544	0.000109965	0.00669596
MRPS10P1	-0.644935	1.1947	0.000109999	0.00669596
RANP4	-0.441276	1.09335	0.000110372	0.00670227
PDGFRB	0.782968	2.72208	0.000112245	0.00679944
CSPG4	0.455977	1.43168	0.000112836	0.00681566
SPICE1	-0.335239	3.21103	0.000113262	0.00681566
OLFML1	0.307105	0.601084	0.000113464	0.00681566
RPL21P110	-0.367895	0.571687	0.000113608	0.00681566
SEPHS1P1	-0.458225	1.61396	0.000114366	0.00684462
MIR1200	-1.04299	2.609	0.000114949	0.00685869
PA2G4P4	-0.333265	2.05125	0.000115152	0.00685869
OR13D3P	-0.48727	1.83898	0.000115443	0.00685964
SF3A3	0.262104	4.54373	0.000116652	0.00691497
LDHAL6A	-0.361839	1.04046	0.000117427	0.00693278
HNRNPA1P62	-0.615718	1.53168	0.000117509	0.00693278
OLFML2A	0.390749	0.632318	0.000118368	0.00696692
PCBP1-AS1	-0.179637	0.665274	0.0001191	0.00698868
AC141586.5	-0.217782	0.578097	0.000119299	0.00698868
POM121L14P	-0.63195	2.23841	0.000120238	0.00702716
KIF21A	-0.575942	3.51952	0.000120604	0.00703205
FNTAP2	-0.38384	0.88128	0.00012105	0.00704154
IGFBP4	0.584253	1.90808	0.000121614	0.00705787
FAAH2	-0.368349	1.50539	0.000122728	0.00709961
TNIP1	0.425574	2.93364	0.000122904	0.00709961
IFNL1	-0.292152	0.534565	0.000123521	0.00711581
RPL23AP3	-0.874493	2.13201	0.000123795	0.00711581
CCDC144CP	-0.781039	4.34157	0.000124243	0.00711581
ERVW-1	-0.366965	1.68188	0.000124472	0.00711581
AC022431.1	0.403296	2.03389	0.000124613	0.00711581
MIR1295A	0.556402	0.727817	0.000125527	0.00714366
GYPE	-0.718144	1.97408	0.000125675	0.00714366
PARK2	-0.370881	2.04472	0.000128668	0.00729713
PDE6C	-0.729806	2.12339	0.000129097	0.00730064
KARSP1	-0.207176	0.221793	0.000129316	0.00730064
CAV1	0.479885	1.10877	0.000130269	0.00733538
RNPC3	-0.45557	3.69052	0.000130704	0.00733538
PCDHB7	-0.610988	3.6444	0.000130815	0.00733538
AC002400.1	-0.399205	1.11192	0.000131854	0.00737699
GJA1P1	-0.58184	3.01041	0.000132705	0.00740797
TRAM1L1	-0.410925	2.01923	0.000136195	0.0075858
SNORD115-16	-1.25381	2.28703	0.000137693	0.00763971
DCDC1	-0.479607	0.835046	0.000137777	0.00763971
RP11-278C7.1	-0.487922	2.37167	0.000138645	0.00767076
RP3-391O22.2	-0.354666	0.676034	0.000139041	0.0076756
SNORD115-3	-1.73397	4.24343	0.0001407	0.00774695
MIR361	-0.927772	1.27842	0.000141182	0.00774695
IGHV1OR16-1	-0.682692	1.11974	0.000141267	0.00774695
SSFA2	-0.317207	3.88204	0.000141623	0.0077494
FEN1P1	-0.384289	1.37986	0.000142243	0.00776626
RP11-530N7.2	-0.25338	0.484302	0.000143205	0.00778044
CDHR3	-0.349854	1.1658	0.000143416	0.00778044
PSG8	-0.733652	0.834109	0.00014344	0.00778044
CTC-250P20.1	-0.37172	1.50909	0.000145056	0.00785103
SNORD114-19	-1.07105	2.12418	0.000145391	0.00785204
C3orf30	-0.415525	0.950701	0.000146354	0.00786608
TEAD4	0.430749	1.25696	0.000146529	0.00786608
COL4A2	1.14793	4.27367	0.000146664	0.00786608
ETS2	0.480098	2.48891	0.000146914	0.00786608
RP11-351I21.6	-0.80191	4.27488	0.000147932	0.00790357
PFDN1	0.31728	2.66494	0.000148934	0.00794005
PDIA3	0.431645	5.55199	0.000149513	0.00795391
PPIF	0.480815	2.4053	0.000150136	0.00797003
EMILIN1	0.333401	0.77356	0.000151328	0.00801622
HNRNPA1P45	-0.376861	1.40091	0.000152205	0.00803087
DARC	-0.585161	2.27168	0.000152334	0.00803087
RP11-697H9.4	-0.632334	1.24923	0.00015276	0.00803087
ZNF487	-0.354721	1.56338	0.000152895	0.00803087
CCDC171	-0.352432	2.07979	0.000156555	0.00818284
CCT8P1	-0.443109	2.28349	0.000156741	0.00818284
DNAH6	-0.426825	1.95501	0.000156774	0.00818284
EGFL7	0.552827	1.12401	0.000157733	0.00821565
VDAC1P4	-0.399398	0.891763	0.000158944	0.00826142
TAS2R30	-0.708454	4.50409	0.000159315	0.00826344
RP11-403F21.1	-0.37144	0.784036	0.000160053	0.00828449
C3orf35	-0.241315	0.642704	0.000161529	0.00834355
AC090616.2	-0.376031	1.72641	0.000162264	0.00834827
ACVRL1	0.417572	1.31888	0.000162291	0.00834827
RP1-180M12.1	-0.209541	0.222089	0.000162684	0.00835124
GJA4	0.324072	1.05557	0.000163239	0.00836247
IFI27	0.56457	1.31386	0.000165371	0.00845429
DDHD1	-0.261204	2.71919	0.000165794	0.00845853
CCDC65	-0.381857	2.57339	0.000167601	0.00853325
L3MBTL1	-0.323847	1.20949	0.000169858	0.00858494
BCAM	0.455037	0.958898	0.000169907	0.00858494
TRAJ22	-1.06939	2.83139	0.000170251	0.00858494
SYNE1	-0.646813	4.46441	0.000170569	0.00858494
RP11-69M1.4	-0.780568	1.29496	0.000170629	0.00858494
FSIP1	-0.376168	1.41613	0.000170685	0.00858494
SNORD114-1	-1.15258	3.24373	0.000171728	0.00860498
AASDH	-0.394911	3.89442	0.000171775	0.00860498
CTC-470C15.1	-0.58199	1.10072	0.000172556	0.00861439
MIR499A	-0.532479	1.15375	0.000172655	0.00861439
SNORD114-25	-1.41704	2.64254	0.000173176	0.00862314
WDR52	-0.439922	2.88014	0.000173677	0.00863083
RP11-378J18.6	-0.296883	0.996888	0.000174626	0.00866069
TINAGL1	0.355457	0.627408	0.000175189	0.00867133
RP11-351I21.7	-0.794101	4.26857	0.000176002	0.00869427
OLA1P1	-0.48619	2.55177	0.000176683	0.00871063
WDR31	-0.302734	1.13769	0.000177181	0.00871243
RAMP3	0.466992	1.58135	0.000177419	0.00871243
UPP2	-0.382378	0.691938	0.000179183	0.00877777
LGR4	-0.427015	1.89693	0.000179455	0.00877777
KLF12	-0.494848	2.85573	0.000180265	0.00879939
AC005740.3	-0.69985	2.49946	0.000180604	0.00879939
DUSP6	0.357456	1.11082	0.000182406	0.00886983
VDAC1P11	-0.229214	0.389897	0.00018289	0.00887606
CRYBA1	-0.698731	2.68562	0.000183275	0.0088774
PIGFP1	-0.437274	1.78577	0.000183703	0.00888087
ACAN	0.451669	0.652283	0.000184308	0.00888942
CXorf36	0.254285	0.5609	0.000184594	0.00888942
OSTCP5	-0.503177	1.05649	0.000185549	0.00891817
ARL13A	-0.354667	0.868557	0.000186873	0.00896449
HCN1	-0.518733	2.31579	0.000187414	0.00897317
RBM8A	0.308533	2.96093	0.000188572	0.00898688
AIM2	-0.50013	1.81171	0.000188734	0.00898688
PLVAP	0.618016	1.27419	0.000188783	0.00898688
PLCH1	-0.458356	1.73364	0.000190552	0.00905375
HLA-A	0.706541	4.3827	0.00019507	0.00925078
G3BP1	0.343833	3.83012	0.000196823	0.00931616
ASB15	-0.322704	0.378828	0.000198433	0.00937456
AC019097.7	-0.414387	2.46032	0.000199262	0.00939587
MKRN5P	-0.506753	2.88881	0.000202817	0.00949882
SPINK13	-0.667796	2.02014	0.000203229	0.00949882
MARCH4	-0.208756	0.321542	0.000203233	0.00949882
RPS7P11	-0.341903	3.69739	0.000203268	0.00949882
AC018463.4	-0.735881	3.09271	0.000203557	0.00949882
ARG1	-0.565426	2.20197	0.000203734	0.00949882
TPH1	-0.697377	1.88881	0.000205738	0.00957434
IGLV1-51	-0.54439	1.78957	0.000208618	0.00969021
CANX	0.306296	6.42088	0.000209336	0.00970547
PFDN5	0.384141	5.09266	0.000210757	0.00975321
CTD-2083E4.5	-0.442747	2.18731	0.000211608	0.0097628
ERC1	-0.310936	4.68038	0.000211749	0.0097628
MEA1	0.309429	4.09558	0.000212238	0.00976724
KDM4C	-0.236204	2.54537	0.000214529	0.00985449
SF3A3P1	-0.504078	1.7594	0.00021509	0.00986207
SLC3A1	-0.498104	1.86991	0.00021562	0.00986818
KIAA0556	-0.350783	3.36575	0.000216533	0.00988179
RP11-720N19.1	-0.409763	0.905642	0.000216711	0.00988179
FXR1	0.298536	4.41697	0.000217109	0.00988183
ITGB1	0.504424	5.29643	0.000217865	0.00989814
AC007229.3	-0.42041	0.951628	0.000219008	0.00992628
PDCL3P4	-0.373703	3.34713	0.000219282	0.00992628
VN1R1	-0.399937	1.8585	0.000220224	0.00993507
CTD-2235C13.1	-0.551913	1.52999	0.000220527	0.00993507
RPL5P15	-0.255119	0.307859	0.000220673	0.00993507
TRAJ49	-1.1489	2.45366	0.000221128	0.00993694
SNRPD2	0.38669	4.84098	0.00022155	0.00993694
MIR302B	-0.27594	0.511881	0.000222355	0.00993694
AC024937.4	-0.265825	0.283431	0.000222644	0.00993694
TIMM21	0.252158	2.61708	0.00022271	0.00993694
ARPC2	0.267184	3.76467	0.000223542	0.00995621
RNF169	-0.202393	2.82813	0.00022442	0.00997747
CTAGE3P	-0.623577	2.40941	0.000226019	0.00999918
AHSA1	0.30734	4.94655	0.000226522	0.00999918
ZNF404	-0.556703	3.21945	0.000226896	0.00999918
ADAMTS14	0.343543	0.700082	0.000227396	0.00999918
PKDREJ	-0.394749	1.09955	0.000227454	0.00999918
FN1	1.22191	5.71738	0.000227826	0.00999918
RP5-849H19.2	-0.365229	0.844895	0.000228039	0.00999918
SLC35G5	-0.477892	1.57394	0.000228132	0.00999918
EDNRA	0.535708	1.48884	0.000228523	0.00999918
FAM71D	-0.443551	1.09537	0.000228944	0.01
SNORD114-9	-1.27367	3.25126	0.000229663	0.010012
RP11-281O15.2	-0.423175	1.20289	0.000230069	0.010012
NDUFS6	0.344125	5.14732	0.000230425	0.010012
RBP2	-0.405996	2.80573	0.000232795	0.0100719
SPTAN1	-0.301741	8.10448	0.000233288	0.0100719
TXNDC5	0.292385	0.736106	0.000233374	0.0100719
RP11-390P2.2	-0.34018	0.687198	0.000233421	0.0100719
EEF1B2	0.575882	6.20347	0.000235728	0.0101539
FTOP1	-0.381535	0.726244	0.000236933	0.0101881
RP11-330L19.1	-0.734804	3.28693	0.000237884	0.010204
ORM2	-0.607367	0.829033	0.000238122	0.010204
CD248	0.696809	1.74868	0.000239233	0.010234
RPL7	0.463217	5.92054	0.000240889	0.0102872
LAMC1	0.58115	3.46938	0.000241308	0.0102874
H2AFX	0.623622	3.3567	0.000241872	0.0102938
STXBP4	-0.38257	2.83273	0.000243192	0.0103324
RP11-313P13.3	-0.362617	3.07526	0.000244398	0.0103659
SMIM17	-0.595811	1.86309	0.000245488	0.010385
RP11-465N4.5	0.256979	0.321264	0.000245853	0.010385
TOX	-0.681924	2.23679	0.000246476	0.010385
ZC3HAV1	0.353055	1.20607	0.000246584	0.010385
CMTR2	-0.254365	1.26077	0.000246934	0.010385
LDHA	0.456582	5.73867	0.00024785	0.0103854
AC006465.4	-0.188099	0.263868	0.000247991	0.0103854
STAMBP	0.189808	2.65282	0.000248221	0.0103854
CDCA7L	0.300582	1.43152	0.000248612	0.0103854
RPL24	0.32653	5.95074	0.000249703	0.0103964
GPR87	-0.51906	1.05769	0.00024971	0.0103964
GS1-124K5.10	-0.425137	1.67662	0.000250813	0.0104169
TIE1	0.397617	1.03135	0.000251445	0.0104169
MRPL9	0.27817	3.59407	0.000251458	0.0104169
RP11-646D13.1	-0.718464	1.49662	0.000252508	0.0104375
ITGA1	0.714884	1.89041	0.000252904	0.0104375
ZNF285B	-0.275787	0.936006	0.00025329	0.0104375
AL136531.1	-0.366217	1.79108	0.00025405	0.0104375
RP11-384B12.2	-0.321044	0.722373	0.000254515	0.0104375
CUBN	-0.596732	2.7041	0.000254599	0.0104375
LRRC37A2	-0.447063	5.67528	0.000255185	0.0104375
TAPT1-AS1	-0.243686	0.908192	0.000255308	0.0104375
CTC-325H20.7	-0.605437	1.38492	0.0002563	0.0104608
ZNF544	-0.298948	3.17541	0.000257188	0.0104668
SRP72P2	-0.455149	2.43314	0.000257287	0.0104668
UBE2L4	-0.446979	1.09807	0.000258123	0.0104837
LRRC37A17P	-0.44079	5.14533	0.000259983	0.010542
CD63	0.50187	5.23297	0.000261209	0.0105603
MAPRE1P1	-0.320491	0.722871	0.000261283	0.0105603
C2orf48	0.745696	2.02109	0.000262631	0.0105976
HYOU1	0.347177	3.87162	0.000263829	0.0106119
TPM4	0.43332	4.40308	0.000263839	0.0106119
C19orf43	0.331184	4.12718	0.000266015	0.0106822
ARHGAP31	0.54108	2.44198	0.000267288	0.0107045
RP11-447H19.3	-0.579041	1.64249	0.000268011	0.0107045
TLN1	0.422325	3.71527	0.000268844	0.0107045
RP11-134K1.2	-0.73718	1.51394	0.000269304	0.0107045
SLIT2	-0.505129	2.56473	0.000269503	0.0107045
PCLO	-0.355444	4.56202	0.000269518	0.0107045
RP5-1050D4.2	-0.235923	0.22243	0.000270135	0.0107045
CPB2	-0.559111	1.5474	0.000270372	0.0107045
RCC1	0.434356	2.60045	0.00027044	0.0107045
GNL2	0.224503	3.77995	0.00027199	0.0107377
CD160	-0.192381	0.638483	0.00027214	0.0107377
YWHAH	0.326873	4.66493	0.000272624	0.0107397
SLC35F4	-0.325686	0.855515	0.000273762	0.0107676
SNAI2	0.503753	1.35753	0.000280777	0.0110145
TMC2	-0.404007	0.754962	0.000280925	0.0110145
RAP2A	0.34568	1.85299	0.000282105	0.0110433
AOC3	0.246988	0.499185	0.000282738	0.0110508
NBR2	-0.324785	2.4932	0.000284428	0.0110936
MRPL47	0.294359	4.16147	0.000284726	0.0110936
SYAP1	0.289273	2.60399	0.000288838	0.0112363
C8orf31	-0.250469	0.536205	0.000290287	0.011275
GCM2	-0.5195	1.83432	0.000291146	0.0112878
TRDC	-0.56327	1.0662	0.000291522	0.0112878
RP11-753B7.2	-0.467733	1.03495	0.000292034	0.01129
TSHZ2	-0.243855	0.319604	0.00029262	0.0112951
CDC42P1	-0.51974	1.60057	0.000295129	0.0113744
RP11-460N11.2	-0.31351	0.496789	0.00029606	0.0113926
EPHB4	0.302632	0.775039	0.000297935	0.0114471
RP11-510H23.1	-0.254486	0.483679	0.000298648	0.0114568
METTL25	-0.312533	2.1416	0.000299449	0.0114599
C15orf27	-0.21029	0.623834	0.000299649	0.0114599
RP11-368P15.1	-0.202265	0.216179	0.000300562	0.0114771
RPL7AP31	-0.334063	0.773844	0.000302261	0.0115243
ADH4	-0.436672	1.02969	0.00030535	0.0116089
RP11-153M3.1	-0.530496	1.55559	0.000305564	0.0116089
SMIM15	0.301133	2.72901	0.000305877	0.0116089
CAPS2	-0.379523	2.01758	0.000306737	0.0116155
RASA4DP	-0.514245	2.13164	0.000306985	0.0116155
TSC1	-0.235788	5.01051	0.000307666	0.0116236
SNORD103B	0.77272	3.18484	0.000311643	0.011756
PNPT1P1	-0.442388	1.21867	0.000312229	0.0117603
CYP2A7	-0.323602	1.01517	0.000314447	0.011826
ZDHHC9	0.441275	2.47863	0.000315609	0.0118518
RALGAPA1P	-0.312642	2.70367	0.000317102	0.0118737
ZNF57	-0.323319	2.11758	0.000317147	0.0118737
PDE4DIP	-0.596958	2.66154	0.000318432	0.011892
MIR4767	0.21348	0.164509	0.000318591	0.011892
GEMIN5	0.266249	3.73671	0.000321986	0.0120007
LIPJ	-0.190745	0.276362	0.000323114	0.0120128
RP11-520H16.4	-0.279422	0.358726	0.000323276	0.0120128
FOXE3	0.564101	0.756787	0.000324115	0.0120261
VASN	0.244667	0.832448	0.000324863	0.0120359
AF186192.5	-0.27245	0.95444	0.000328466	0.0121373
CEACAM1	-0.404028	1.49131	0.000328574	0.0121373
CYP3A7	-0.509357	2.40328	0.000329801	0.0121645
CAMKV	0.642301	3.97942	0.000332843	0.0122586
CPO	-0.408922	1.01457	0.00033361	0.0122687
ATRNL1	-0.724463	3.55571	0.000334967	0.0122791
TNFRSF17	-0.278846	0.835412	0.000336843	0.0122791
ZNF534	-0.355565	1.26935	0.000337256	0.0122791
RP11-717D12.1	-0.412284	1.37934	0.000337565	0.0122791
NTAN1P2	-0.317773	0.956279	0.000337731	0.0122791
TCEAL8	0.419475	3.00955	0.000337881	0.0122791
SCAPER	-0.245365	4.52663	0.000338416	0.0122791
SRPR	0.231175	3.81879	0.000338515	0.0122791
FAM207A	0.289447	2.71497	0.000338679	0.0122791
SNORD114-24	-1.02321	2.28336	0.000338826	0.0122791
CTD-2230M5.3	-0.231987	0.398501	0.000339899	0.0122966
RP1-145M24.1	-0.465745	0.891169	0.000340297	0.0122966
C6orf201	-0.281528	0.641012	0.00034172	0.0123302
MMP28	0.345091	0.630618	0.000345077	0.0124329
SRP68P2	0.233116	0.216101	0.000345864	0.0124329
RCC2P4	-0.365436	1.0431	0.000346067	0.0124329
RP4-682C21.2	-0.342165	2.30662	0.000347657	0.0124721
CADPS2	-0.529747	2.86968	0.000350008	0.0125383
SPINK9	-0.696918	2.92083	0.000352266	0.0126011
MIR100	-1.01826	1.13052	0.000354021	0.0126457
MIR301B	-0.561912	0.585869	0.000355525	0.0126528
RP11-521J5.1	-0.674881	3.3303	0.000356047	0.0126528
KCNC1	-0.225567	0.865753	0.000356555	0.0126528
GOLGA8H	-0.470785	4.03749	0.000356646	0.0126528
GLRB	-0.528127	2.83569	0.00035676	0.0126528
CTD-2325K12.1	-0.286096	0.344703	0.000357848	0.0126733
AP1S3	-0.29527	0.642181	0.000358963	0.0126947
XKR6	-0.315835	2.17434	0.000360216	0.012721
RP5-1174J21.2	-0.213697	0.197435	0.000361237	0.012739
ZNF350	-0.281701	3.0121	0.000362083	0.0127508
FAM103A1	0.323213	1.24195	0.000364284	0.012768
NPIPB11	-0.478872	4.09739	0.000364837	0.012768
MGEA5	-0.371038	6.22307	0.000365485	0.012768
ENTPD3	-0.330593	1.43281	0.000365727	0.012768
CCDC177	-0.706834	1.61658	0.000365953	0.012768
CHRM3	-0.610867	2.1826	0.000366867	0.012768
ANGPTL7	-0.294288	1.83665	0.000367562	0.012768
RP11-744K17.3	-0.309163	0.221929	0.000368116	0.012768
RANBP17	-0.253209	2.27785	0.000368123	0.012768
PROCR	0.397674	1.81202	0.000368192	0.012768
CDK6	0.648025	2.33241	0.000368589	0.012768
C5	-0.535765	3.28983	0.000368728	0.012768
RP11-20P5.2	-0.684761	2.58721	0.000369792	0.0127871
FSIP2	-0.366157	1.83853	0.000370576	0.0127964
TNFAIP6	0.34091	0.661745	0.000373092	0.0128655
PPIAP11	-0.516447	3.27399	0.000373836	0.0128733
UCP1	-0.700086	2.58595	0.000375742	0.0129178
RP3-341D10.1	-0.39596	0.637286	0.000376165	0.0129178
DDX3YP1	-0.651033	2.45601	0.000377105	0.0129322
FXYD2	-0.179471	0.289712	0.000378758	0.0129631
RP11-496H1.1	-0.433042	1.43868	0.000379815	0.0129631
ELTD1	0.601366	1.89051	0.000380347	0.0129631
TENM1	-0.60636	3.89136	0.000380362	0.0129631
RP11-262D11.2	-0.391691	0.761466	0.000380609	0.0129631
FANK1	-0.263163	0.702201	0.000382229	0.0130005
SNORD115-39	-1.32618	3.78292	0.000382773	0.0130012
NBEAL1	-0.357516	3.07368	0.000385235	0.0130326
AK8	-0.345497	1.09636	0.000385248	0.0130326
PGRMC1	0.461097	4.02451	0.000385586	0.0130326
CHAC2	-0.377308	2.2775	0.00038579	0.0130326
NEK11	-0.307974	2.07166	0.000387225	0.0130453
SEPT7P9	-0.47166	1.56222	0.000388647	0.0130453
RPL36	0.440855	6.3455	0.000388933	0.0130453
TRAJ43	-1.10705	2.12058	0.000389015	0.0130453
SLC24A4	-0.683674	1.70658	0.000389024	0.0130453
GOLIM4	0.612109	4.19719	0.000389311	0.0130453
INF2	0.864141	3.16968	0.000390374	0.0130634
MRPL33	0.293939	3.65595	0.000392416	0.0131141
TRAJ56	-0.615303	1.11518	0.000392989	0.0131156
RP11-206L10.9	-0.273464	0.795878	0.000393818	0.0131257
ACSBG2	-0.3779	1.28325	0.000394386	0.0131271
SUB1P1	-0.352495	0.668318	0.000398265	0.013222
CBFB	0.335854	2.62278	0.000398302	0.013222
SNORA70G	-0.511193	0.785208	0.000400587	0.0132802
SNORD115-21	-1.14748	5.51052	0.000401585	0.0132916
EIF4BP5	-0.242307	0.713373	0.000402049	0.0132916
OR2L3	-0.768719	1.70105	0.000402533	0.0132916
MIR374B	-0.761058	3.2928	0.00040339	0.0132995
OLFML2B	0.662371	1.16564	0.000404113	0.0132995
RCC2	0.353756	4.51803	0.000404375	0.0132995
PCDH17	1.31748	3.42904	0.000405376	0.0133148
AC017028.1	-0.583484	2.77781	0.000406416	0.0133155
KIAA1462	0.511456	2.73315	0.000406464	0.0133155
TRAF1	-0.227513	0.624447	0.000410234	0.013415
MIR362	-0.683981	0.600353	0.000410582	0.013415
FBXW10	-0.410873	0.989127	0.000411262	0.0134196
CLIC1	0.651877	2.34679	0.000411849	0.0134212
RPS4XP6	-0.591806	2.60137	0.000412608	0.0134284
RP11-545E8.1	-0.744642	1.14646	0.000413896	0.0134527
GABBR2	-0.556797	3.42008	0.000415249	0.0134654
PCDHGB2	-0.404596	3.90693	0.00041537	0.0134654
RP11-384K6.2	-0.275686	1.89218	0.000419177	0.0135712
LRRC37A16P	-0.443839	5.03068	0.000420098	0.0135834
ASGR1	-0.29646	0.590571	0.000429537	0.0138687
FNDC1	0.690968	1.37411	0.000430116	0.0138687
C3orf49	-0.42757	1.80963	0.000431309	0.0138687
MASP2	-0.411045	1.79914	0.000431424	0.0138687
AC007326.9	-0.652969	2.13607	0.000431707	0.0138687
SLC4A10	-0.473798	3.11043	0.000436175	0.0139916
NPM1P19	-0.312041	0.881674	0.000436658	0.0139916
TNRC6B	-0.202025	3.76833	0.000437547	0.0140021
TRAJ21	-1.28651	2.70127	0.000438417	0.0140119
DCTD	0.299039	2.74599	0.000440018	0.0140363
RNA5SP195	0.252956	0.212937	0.000441115	0.0140363
RPL39P38	-0.492466	1.07579	0.000441406	0.0140363
HMGB1	0.330082	3.47787	0.000441434	0.0140363
PTN	0.866619	3.98731	0.000443312	0.0140778
TMSB4X	0.585591	7.74339	0.000443873	0.0140778
AF228730.1	-0.571146	0.622314	0.000445047	0.0140971
USP17L2	-0.772421	3.41523	0.000446554	0.0141269
RP1-319M7.2	-0.291093	0.324211	0.000448189	0.0141466
C11orf58	0.274929	3.75096	0.000449006	0.0141466
SLC26A5	-0.611434	1.57782	0.000449285	0.0141466
SNORD113-1	-1.29608	2.81344	0.000449451	0.0141466
BTF3L4P1	-0.459486	2.37289	0.000451206	0.0141771
AC010525.5	-0.482259	0.521776	0.000451559	0.0141771
RP11-460N20.4	-0.509408	2.46106	0.000453351	0.0141985
RPL7AP10	-0.424147	0.903781	0.000453932	0.0141985
IL32	0.273034	0.537617	0.000453952	0.0141985
HMGN2P21	-0.668513	1.8232	0.000454988	0.0141988
EXOC3L2	0.252908	0.469705	0.0004551	0.0141988
PTPN20CP	-0.608625	2.67736	0.000455762	0.0142016
ZNF19	-0.181065	0.722134	0.000457124	0.0142161
AC022182.2	-0.295779	0.934458	0.000457779	0.0142161
ABCA11P	-0.235716	0.558648	0.00045794	0.0142161
AL929472.1	-0.854234	2.26578	0.000459743	0.0142315
RP11-274B21.4	-0.414946	5.64969	0.000459865	0.0142315
NAP1L2	-0.477625	1.25081	0.000460157	0.0142315
EIF4H	0.325693	3.3557	0.000460723	0.0142315
CTB-161M19.1	-0.275382	0.339166	0.000462805	0.0142727
SCARNA11	-0.769398	5.72213	0.000463236	0.0142727
SIPA1	0.376067	1.78514	0.000463776	0.0142727
NLRC4	-0.318926	1.55062	0.000464922	0.0142903
MPZL2	0.194505	0.301061	0.000465619	0.0142941
SNORD115-12	-1.03786	3.03765	0.000466582	0.014306
CPSF3	0.279809	4.17609	0.000468614	0.0143507
RP11-265B8.5	-0.591327	2.25294	0.000470391	0.0143672
RPL7P56	-0.25752	0.312764	0.000470964	0.0143672
NEK10	-0.300195	1.35443	0.000471459	0.0143672
C17orf78	-0.470144	2.3874	0.000471462	0.0143672
RP11-178D12.2	-0.39438	0.843305	0.000473466	0.0144106
OR2AK2	-0.364121	0.774033	0.000475046	0.0144411
PCDHGA1	-0.654098	3.86597	0.000476947	0.0144489
MCM3	0.38247	5.04588	0.000477184	0.0144489
GCC1	0.204638	2.19885	0.000477375	0.0144489
DDX18P5	-0.450823	1.29327	0.000477626	0.0144489
HNRNPA1P49	-0.483403	1.55616	0.000480108	0.0144897
RP11-269G24.8	-0.362563	0.564521	0.000480139	0.0144897
TRAJ26	-1.25207	3.68347	0.000481825	0.014523
RP11-147L13.7	-0.604015	1.19488	0.000482559	0.0145275
ADAM12	0.496817	1.50871	0.000484589	0.014571
FMO5	-0.391326	1.8347	0.000487003	0.014626
PFDN2	0.339597	4.96377	0.000489728	0.0146901
GOLM1	0.261287	4.76365	0.000492429	0.0147525
MPP6	0.453295	2.41703	0.000492996	0.0147525
AC005740.4	-0.540409	0.956988	0.000494523	0.0147805
KCNH7	-0.609266	4.98817	0.000496217	0.0148133
FSD2	-0.26254	0.949888	0.000496899	0.0148159
SNORA60	-0.860469	5.44534	0.000498149	0.0148333
DYNLL1	0.389877	4.89264	0.000498672	0.0148333
HMGB3P22	-0.280487	0.75145	0.000499502	0.0148402
ST6GAL2	-0.331155	0.992165	0.000500114	0.0148407
RP11-697N18.3	-0.288818	1.05201	0.000501158	0.014854
CTD-2547L16.3	-0.281995	0.555975	0.000503586	0.0149082
CTB-33G10.1	-0.332214	1.90297	0.000507463	0.014999
MIR619	-0.596247	2.28502	0.000507978	0.014999
LETM2	-0.374548	1.90704	0.000508461	0.014999
RP11-613G13.1	-0.434249	1.13047	0.000510044	0.015012
UBN2	-0.264914	3.72319	0.000510107	0.015012
RP11-390M11.1	-0.361399	0.392913	0.000511346	0.0150307
LAP3	0.323736	3.50984	0.000512534	0.0150478
SLC25A15P3	-0.684197	1.74896	0.000515048	0.0150934
MAF	0.521576	1.39002	0.000515298	0.0150934
A2M	0.712806	5.656	0.000516931	0.0151234
SPINK7	-0.432956	1.60552	0.000520454	0.0152086
RRM2	0.611303	3.02311	0.000521201	0.0152126
MIR580	-0.82627	1.6224	0.000522463	0.0152316
COL14A1	0.703078	1.60998	0.000524404	0.0152703
RP3-525N14.2	-0.359233	0.825933	0.000525298	0.0152784
CTNNA1	0.397463	3.94111	0.000526436	0.0152937
RP11-219C20.1	-0.342085	0.664548	0.000528634	0.0153396
DPP4	-0.350993	1.07349	0.000531328	0.0153762
PURG	-0.399363	2.16906	0.000531729	0.0153762
PHBP7	-0.468061	1.29508	0.000532151	0.0153762
USP17L7	-0.693861	3.64223	0.00053289	0.0153762
RP3-405J10.2	-0.335587	0.266554	0.000532983	0.0153762
DDX18P1	-0.350816	0.859307	0.000534739	0.0153946
CCDC144B	-0.631924	4.45093	0.000534918	0.0153946
WDR93	-0.380891	1.34964	0.000535474	0.0153946
ASPRV1	-0.325593	1.24453	0.000537538	0.015424
PTP4A2P1	-0.4104	1.20444	0.000537738	0.015424
LRRC37B	-0.306644	4.29026	0.000540439	0.0154707
PLXND1	0.577414	2.28597	0.000540607	0.0154707
SDE2	0.230816	3.37276	0.000543911	0.0155181
FAM136A	0.256935	1.05278	0.000544236	0.0155181
SUCLA2P3	-0.426914	1.0454	0.000544486	0.0155181
C17orf50	-0.240029	0.555815	0.000545048	0.0155181
CPLX4	-0.5569	0.427771	0.000545819	0.0155181
CTB-13H5.1	0.31955	1.18944	0.000546668	0.0155181
PCDH12	0.317743	1.25808	0.000546938	0.0155181
AC064852.5	-0.273709	1.08435	0.000547249	0.0155181
SPINK8	-0.601718	2.23115	0.00055015	0.0155826
TCEB1P31	-0.230279	0.331458	0.000550876	0.0155854
INTU	-0.239997	2.09389	0.000553545	0.0156414
HNRNPA1P37	-0.552466	1.5165	0.000554112	0.0156414
AC015726.1	-0.526756	1.09488	0.000555355	0.0156587
AL161626.1	0.949087	2.99214	0.000558878	0.0157402
FAM86B2	-0.487468	2.0273	0.000560959	0.015781
SUMO2P8	-0.402781	3.25275	0.000566413	0.0159165
SMIM22	-0.31512	0.798007	0.000568116	0.0159463
RP11-927P21.6	-0.429089	0.472843	0.000569453	0.0159598
DCAF5	-0.220417	3.20927	0.000569878	0.0159598
EHMT2-AS1	0.215263	0.153899	0.000573435	0.016041
PRSS12	-0.425689	3.09485	0.000574613	0.016041
SLC4A9	-0.329886	1.21346	0.000574712	0.016041
AC144530.1	-0.536662	3.97245	0.00057698	0.0160863
C11orf24	0.247197	2.40716	0.000578999	0.0161245
KALRN	-0.466256	5.25918	0.000580346	0.016144
BMPR1APS1	-0.607665	1.93061	0.000581312	0.0161528
RP11-318K12.3	-0.706544	6.28373	0.000583823	0.0162044
CACNA1A	-1.01235	3.89531	0.00058447	0.0162044
RP11-927P21.8	-0.855316	4.00538	0.000585606	0.0162178
VDAC2P1	-0.594699	1.75933	0.000586264	0.016218
IL7	-0.444535	1.11964	0.000587445	0.0162302
SHFM1	0.283957	3.01536	0.000588009	0.0162302
RPL37	0.440538	5.23384	0.000588995	0.0162394
CTD-2050B12.2	-0.19719	0.470188	0.000590872	0.0162732
CTGF	0.902933	2.82938	0.000592969	0.0163129
AF131215.4	-0.33557	1.61309	0.000595313	0.0163351
DENND2C	-0.353297	1.5079	0.00059556	0.0163351
DDX21	0.295718	4.59373	0.000595746	0.0163351
LRRC23	-0.33174	2.0118	0.000600037	0.0164347
PCDHGA5	-0.409869	3.54358	0.00060242	0.0164818
CCDC28B	-0.330294	1.64967	0.000603276	0.0164871
SNORD116-3	-0.453809	5.64916	0.000604709	0.0165082
FCF1P8	-0.505873	1.14519	0.00060568	0.0165165
HLF	-0.432977	1.44283	0.000607036	0.0165354
AC017083.2	-0.509879	2.74195	0.00060837	0.0165536
MIR125B1	-0.884645	1.97446	0.000610624	0.0165968
ZBTB8OSP1	-0.335783	0.342951	0.000612749	0.0166364
SENP7	-0.38387	4.66303	0.000619792	0.0167801
HERC2P4	-0.666984	2.86941	0.000619804	0.0167801
RP11-290L1.4	-0.547902	1.90385	0.000620061	0.0167801
DCP1B	-0.205087	2.89896	0.000621178	0.016792
SNORD115-19	-0.894597	1.05046	0.000622714	0.0168153
ABCC3	-0.413332	0.676442	0.000623432	0.0168165
RP11-304F15.3	-0.303657	0.911349	0.000624897	0.0168355
RP11-549L6.2	-0.294656	0.58054	0.000625577	0.0168355
EFCAB13	-0.672969	2.70068	0.000626165	0.0168355
TTC23L	-0.268391	0.890414	0.000628409	0.0168426
SLC2A3P2	-0.611063	1.83462	0.000628466	0.0168426
AC005154.7	-0.569933	4.26029	0.000628626	0.0168426
PPIAP19	-0.741699	2.21335	0.000629264	0.0168426
ELOVL5	0.315504	3.10485	0.000629814	0.0168426
RP11-254B13.4	-0.550846	2.87123	0.000631549	0.0168709
SDHCP4	-0.814873	2.88599	0.000633883	0.0169151
SAE1	0.284911	4.1059	0.000636275	0.0169369
DPPA5	-0.481008	0.589607	0.000637271	0.0169369
CACYBPP1	-0.327008	0.746941	0.00063762	0.0169369
RP11-627G1.1	-0.287543	0.689437	0.000637857	0.0169369
RP11-312B8.2	-0.270666	0.331654	0.000638103	0.0169369
OR2L8	-0.743369	2.05877	0.000639489	0.0169556
AC007016.3	-0.643127	1.49004	0.000641257	0.0169844
RP11-3J10.7	-0.543945	3.23812	0.000643856	0.017026
NBEA	-0.470132	5.9467	0.000644194	0.017026
AC011290.5	-0.44741	1.28848	0.000645062	0.0170309
CTD-2060C23.1	-0.35915	0.619366	0.000647546	0.0170783
FAM186A	-0.36838	1.18817	0.000648636	0.017089
HNRNPF	0.290089	4.38104	0.000649514	0.017094
FXYD5	0.505077	1.70215	0.000651992	0.0171411
SNORD115-15	-1.47126	4.51755	0.00065463	0.0171744
POC1A	0.393238	1.91294	0.000654638	0.0171744
SMAD9	0.406598	3.15951	0.000658956	0.0172695
RP11-48B14.1	-0.545881	2.20198	0.000660795	0.0172762
EFHD2	0.428672	2.35215	0.000660822	0.0172762
RHOT1P1	-0.610092	2.19471	0.000661303	0.0172762
TRPC6P	-0.280066	0.250751	0.00066215	0.0172762
AGBL2	-0.350891	0.645124	0.000662794	0.0172762
RP1-117O3.2	-0.145746	0.255788	0.000663375	0.0172762
RP11-80F22.15	-0.333019	0.377303	0.000666368	0.017336
VDAC1P8	-0.19565	0.39539	0.000667551	0.0173487
CTD-2206G10.2	-0.566984	1.84045	0.000668765	0.0173621
PCDHB8	-0.731238	4.35388	0.000675278	0.0175129
SUGP1	0.203653	2.79539	0.000676468	0.0175255
CCPG1	-0.156734	0.440204	0.000677541	0.017535
SPTSSB	-0.152566	0.185895	0.000678242	0.017535
PPAPDC1A	-0.710716	1.26927	0.000679204	0.0175417
GLIPR1L1	-0.5421	3.19868	0.000681853	0.0175714
SNHG14	-0.323188	1.54177	0.000682133	0.0175714
MPZL1	0.299131	2.14765	0.000682538	0.0175714
EPB41L4B	-0.492191	1.91033	0.000683179	0.0175714
RP11-697H9.5	-0.34781	0.499139	0.000684909	0.0175765
PVRL2	0.366028	1.09798	0.000685491	0.0175765
TEK	0.745598	3.20941	0.000685495	0.0175765
AC007000.11	-0.635782	5.93767	0.000688252	0.017629
ANO6	0.309787	2.97186	0.000690566	0.0176311
SHC1	0.306489	2.25999	0.000690855	0.0176311
SNORD114-23	-1.33967	2.47342	0.000691097	0.0176311
C1orf101	-0.350014	1.59048	0.000691166	0.0176311
RPL17P25	-0.471479	1.73427	0.00069392	0.0176832
SETP15	-0.222339	0.192008	0.000695198	0.0176942
AGBL4	-0.357349	1.50606	0.000696518	0.0176942
SIDT1	-0.26883	0.407686	0.000696854	0.0176942
STAB1	0.479756	2.22321	0.000697194	0.0176942
GNL3	0.22991	4.73564	0.000704657	0.0178624
TCTEX1D2	-0.285222	1.51983	0.000705254	0.0178624
RAP1A	0.295877	2.32613	0.000707007	0.0178886
CTD-2026D20.2	-0.324222	0.693492	0.000708168	0.0178998
BANF1P4	-0.56133	1.097	0.000709884	0.0179249
RNGTT	-0.193974	4.0022	0.000712164	0.0179643
CDC42P5	-0.43322	1.56507	0.000714875	0.0180144
PTCHD1	-0.319269	0.898415	0.000716637	0.0180406
PDS5B	-0.504864	4.819	0.000719592	0.0180966
RP13-638C3.6	-0.472881	1.86839	0.000721617	0.0181291
LMOD2	-0.435992	0.645093	0.000722338	0.0181291
RP11-386G21.2	-0.689218	2.30802	0.000723231	0.0181332
ADI1	0.250725	0.895788	0.000724853	0.0181426
DHCR24	0.589728	2.02933	0.000725579	0.0181426
NUTM2E	-0.315823	0.892988	0.000726189	0.0181426
NPM1P26	-0.499698	2.4762	0.000726521	0.0181426
MDH1B	-0.33768	0.956821	0.000728364	0.0181704
ATP7B	-0.309414	3.8918	0.00073099	0.0182177
POLHP1	-0.455919	1.44503	0.000731915	0.0182225
TMPRSS11D	-0.366999	1.28883	0.000733268	0.0182379
AF038458.4	-0.445082	0.770407	0.000737491	0.0183247
AC124890.1	-0.475683	1.61989	0.000740011	0.0183676
RP11-5A11.2	-0.563572	1.61118	0.000740696	0.0183676
LPXN	-0.24486	1.90762	0.000741846	0.0183779
NOS3	0.251851	0.726106	0.000745044	0.0184387
INADL	-0.396934	3.39445	0.000748055	0.018454
RARRES2	0.331775	0.987572	0.000748341	0.018454
MAPK15	0.360427	0.796986	0.000748353	0.018454
USP51	-0.199468	0.972139	0.000748627	0.018454
DUSP5P1	-0.373269	0.665926	0.00074963	0.0184605
CELA2B	-0.359591	1.42436	0.000750498	0.0184636
BAIAP2L2	-0.41823	1.73781	0.000753303	0.0185143
PIPSL	-0.520217	2.07635	0.000754452	0.0185243
NBPF9	-0.5641	3.88986	0.000756185	0.018536
ECT2L	-0.418859	2.04642	0.000756421	0.018536
SOX15	-0.307733	0.912061	0.000759667	0.0185973
LRRC6	-0.353379	2.52208	0.000760904	0.0185989
ANXA5	0.487576	4.68124	0.000761363	0.0185989
RALGAPA2	-0.2296	3.94668	0.000761974	0.0185989
HEATR4	-0.399042	2.09868	0.000764564	0.0186438
MAMLD1	-0.644829	2.87531	0.000767361	0.0186937
SNORD114-2	-1.15262	3.01498	0.000768173	0.0186952
SH3GL1P3	-0.383499	2.29903	0.000770435	0.0187238
MAP3K15	-0.2635	0.6131	0.000770852	0.0187238
MIR135A2	-0.888757	1.37959	0.000775101	0.0188087
PCDHGA3	-0.525838	3.3689	0.000776865	0.0188331
TRAJ40	-1.14234	2.34655	0.000779417	0.0188766
C3orf83	-0.417678	2.29894	0.000781684	0.0189131
ZNF652P1	-0.259179	0.482645	0.000782456	0.0189134
AC083862.6	-0.364112	1.158	0.000788787	0.0190479
SFRP2	0.924866	0.9956	0.000789724	0.0190521
VTCN1	-0.260124	0.365049	0.00079945	0.0192681
RALGAPA1	-0.314515	3.58474	0.000800323	0.0192705
C9orf156	-0.1625	2.15611	0.000804882	0.0193118
CENPN	0.325447	1.70684	0.000805246	0.0193118
AC006355.3	-0.400663	0.985607	0.000806304	0.0193118
NDUFB4P2	-0.622565	1.22276	0.000806441	0.0193118
IFLTD1	-0.316691	0.428515	0.000806692	0.0193118
XRCC6P4	-0.349405	0.780263	0.000806693	0.0193118
C3orf84	-0.348191	0.55307	0.000808247	0.0193304
ALDOB	-0.39554	1.98274	0.000809255	0.0193359
SNRPE	0.343217	3.9248	0.000810078	0.019337
AL359878.1	-0.320967	0.425002	0.000810985	0.0193401
ACAA2	0.309209	2.26509	0.000811766	0.0193402
OR13C3	-0.58053	0.91069	0.000814783	0.0193936
MIR155HG	-0.386124	1.21723	0.000816075	0.0193952
SYT2	-0.292911	0.832264	0.000816409	0.0193952
MIR383	-0.643634	0.490478	0.000824736	0.0195481
PLS3	0.749032	2.29328	0.000824831	0.0195481
PP2D1	-0.383488	1.53546	0.000825201	0.0195481
DSTNP2	-0.394453	1.15961	0.00082687	0.0195591
JAG2	0.483102	1.95308	0.000827236	0.0195591
CKAP5	0.240354	5.71612	0.000828758	0.0195593
NRDE2	-0.251794	2.76868	0.000828817	0.0195593
RPL41	0.452801	6.29078	0.000830134	0.0195718
ANKAR	-0.446096	2.66033	0.000832122	0.019582
PCDHB14	-0.368268	5.25272	0.000832407	0.019582
B2M	0.75161	5.06315	0.000832924	0.019582
CHDC2	-0.350623	0.92158	0.000834393	0.019598
FCF1P3	-0.227095	0.279888	0.000837723	0.0196577
C19orf10	0.317278	3.2548	0.000839493	0.0196624
SPAG8	-0.311795	1.3082	0.000839503	0.0196624
USMG5P1	-0.891185	4.31982	0.000842189	0.0196889
LRRC37A14P	-0.678194	2.5969	0.000842217	0.0196889
VIMP	0.194645	1.77584	0.000844691	0.0197228
RP11-713H12.1	-0.456139	1.74102	0.00084566	0.0197228
PRKRIRP7	-0.40009	0.850205	0.000846042	0.0197228
RNF148	-0.553386	1.19963	0.000847621	0.0197411
ZNF233	-0.213894	2.22077	0.000856309	0.0199248
AKR1B1P1	-0.270269	0.602436	0.000857829	0.0199378
MIR544A	-1.26302	3.20424	0.000858468	0.0199378
LINC01073	-0.581013	0.715244	0.000861182	0.0199489
COL4A1	1.13904	5.35205	0.000861397	0.0199489
RP11-572F4.1	-0.253515	0.451946	0.000861837	0.0199489
RHOJ	0.383122	1.2542	0.000862153	0.0199489
ZNF880	-0.272808	4.25895	0.000865293	0.020003
PARP1	0.309231	5.66531	0.000871062	0.0201177
UTP11L	0.272777	3.39719	0.000873556	0.0201243
MIRLET7D	-0.819737	3.14174	0.000873833	0.0201243
APOBEC3H	-0.42018	1.00282	0.000874584	0.0201243
C1orf111	-0.43635	1.73134	0.000874585	0.0201243
RRM1	0.383572	4.4386	0.000877533	0.0201735
MAP2K3	0.220603	1.85102	0.000880319	0.0202189
RP11-40C6.2	-0.520991	4.66364	0.000884844	0.0203041
PLEKHA5	-0.256485	3.43349	0.000886872	0.0203319
RHBDF1P1	-0.379106	0.791042	0.000891538	0.0204201
SOX18	0.524622	1.71847	0.000893927	0.020439
CTC-241N9.1	-0.291795	1.53052	0.000894366	0.020439
BNC1	-0.469511	1.42818	0.000895108	0.020439
FLNA	0.451095	5.33414	0.000895648	0.020439
RP13-996F3.4	-0.312627	0.48477	0.000898622	0.0204672
HSP90AB1	0.294313	8.79883	0.000899982	0.0204672
TIMP2	0.41596	1.43814	0.000900537	0.0204672
SPARC	1.03209	5.22964	0.000900831	0.0204672
FKBP1A	0.356936	3.40206	0.000901329	0.0204672
GAPDHP2	-0.288411	0.819924	0.000901901	0.0204672
AWAT1	-0.366094	1.03808	0.00090264	0.0204672
DNAI1	-0.481274	1.52984	0.000906775	0.0205258
PNP	0.368449	1.48929	0.000906872	0.0205258
GLIS3	-0.265771	0.910874	0.000908563	0.0205447
BLCAP	-0.476627	1.82476	0.000909357	0.0205447
NAPSA	-0.257705	0.774896	0.000914998	0.0205951
TRAJ6	-0.918976	2.46842	0.000915183	0.0205951
PDZK1	-0.352864	1.71199	0.000915246	0.0205951
TMEM243	-0.333988	2.19788	0.000915576	0.0205951
ZC3HAV1L	0.365971	1.82577	0.000915726	0.0205951
MIR181C	-0.780413	1.60773	0.000917792	0.020623
TRH	-0.162752	0.226478	0.000920392	0.0206598
ZNF518A	-0.551284	3.33052	0.000921091	0.0206598
SUMF2	0.267245	3.032	0.000929802	0.0208364
C17orf97	-0.284536	0.980704	0.000931555	0.0208569
RP11-1319K7.1	-0.400204	4.25732	0.000937765	0.0209771
SLC25A14P1	-0.421517	1.03568	0.0009394	0.0209824
TSPEAR	-0.420926	1.09186	0.000939686	0.0209824
RFPL1S	-0.142837	0.368467	0.000940946	0.0209917
ACTN1	0.460282	2.46989	0.000942789	0.0210102
ZCWPW2	-0.350109	1.29949	0.000944165	0.0210102
ST13	0.326898	5.81098	0.000944307	0.0210102
RP11-114M5.1	-0.619595	2.76664	0.00094614	0.0210154
SNORD114-17	-1.23485	2.75717	0.000946228	0.0210154
THBD	0.355627	0.700467	0.000947385	0.0210223
TPM3P6	-0.384256	1.28957	0.000949302	0.0210461
C6ORF50	-0.43301	1.16692	0.000952196	0.0210603
AP001885.1	-0.327024	1.13969	0.000952863	0.0210603
UBE2V1P2	-0.503914	0.847936	0.000953009	0.0210603
ADCY3	0.294129	2.83739	0.000954525	0.0210603
IQGAP1	0.271629	3.7513	0.000954892	0.0210603
RP11-73M18.11	-0.44842	1.32347	0.000955016	0.0210603
SAR1AP4	-0.300696	0.706795	0.000957084	0.0210753
ZNHIT3	0.249546	2.24093	0.000957392	0.0210753
HSPD1	0.375896	6.37541	0.000964146	0.0211894
ZNF555	-0.230281	2.11556	0.000964274	0.0211894
KLHL10	-0.47315	1.19308	0.000966648	0.0212228
RP11-130N24.2	-0.68184	1.53414	0.000969955	0.0212766
GRID2	-0.556751	1.52784	0.000971463	0.0212909
TCTE3	-0.353656	1.57853	0.000972713	0.0212996
RP5-1170D6.1	-0.455216	0.717769	0.000974612	0.0213224
RP3-322L4.2	-0.655675	1.52633	0.000977174	0.0213525
KCNJ3	-0.446145	0.938233	0.000977702	0.0213525
BGN	1.14253	4.37631	0.000982994	0.0214493
OR2L2	-0.683175	1.92109	0.000983948	0.0214513
RHOA	0.36434	4.66813	0.000986273	0.0214754
ALG1L11P	-0.551836	2.56119	0.000986779	0.0214754
CCDC8	0.594924	1.61925	0.000988921	0.0215032
COL5A2	1.00895	4.18447	0.000990268	0.0215137
CDKL1	-0.374905	2.37169	0.000991239	0.021516
SAMD15	-0.313662	1.7226	0.000995093	0.0215735
OGFOD1P1	-0.222434	0.360141	0.000995705	0.0215735
TXNDC12	0.19841	2.37944	0.000996485	0.0215735
BMS1P7	-0.336555	1.35074	0.000997898	0.0215827
AC093142.2	-0.254802	0.368663	0.000998644	0.0215827
RP11-674I16.2	-0.381019	1.24331	0.00100223	0.0216415
RPL36AL	0.405555	4.61425	0.00100557	0.0216946
CTD-2611K5.5	-0.678835	2.9141	0.00100867	0.0217421
PTPN20B	-0.278483	0.805234	0.00101024	0.0217421
ADAMTS4	0.246199	0.53415	0.00101039	0.0217421
TRHDE	-0.559655	0.953293	0.00101526	0.0218282
RRH	-0.470366	2.49538	0.00101636	0.0218329
CXorf30	-0.287021	0.535337	0.00101982	0.0218722
SRPRB	0.321156	2.57368	0.00102065	0.0218722
AL590708.2	-0.433353	0.553052	0.00102083	0.0218722
ZNF251	-0.24234	2.34017	0.00102949	0.0220281
ARR3	-0.329374	1.89242	0.00103042	0.0220281
RP11-307P22.1	-0.422956	2.12375	0.00103076	0.0220281
MMP2	0.71679	2.43684	0.00103212	0.0220362
RP11-173G21.1	-0.311707	1.05327	0.0010329	0.0220362
RP11-458F8.3	-0.399606	0.82596	0.00103388	0.022038
ZFP28	-0.215386	2.73816	0.00103956	0.0221403
TOR1AIP2	0.133371	1.28442	0.00104094	0.0221507
TTC3P1	-0.460492	3.24596	0.00104394	0.0221955
SNORD114-29	-0.987977	2.68972	0.00104564	0.0222126
ASB14	-0.329284	1.73674	0.00104965	0.0222614
RP5-1166A24.1	-0.367864	0.431274	0.00104972	0.0222614
KCNC3	-0.655029	2.86979	0.00105091	0.0222676
PHB	0.275357	3.24178	0.0010561	0.0223586
MYO5B	-0.641734	2.25509	0.00106128	0.0224206
SNORD115-9	-1.22259	4.44152	0.00106158	0.0224206
C4BPA	-0.368001	0.710443	0.00106227	0.0224206
TRAJ23	-1.05917	3.6483	0.00106263	0.0224206
LHX1	-0.77286	3.79573	0.00106372	0.0224247
C1QA	0.752137	3.53803	0.00106548	0.0224321
VPS13B	-0.361866	5.37234	0.00106594	0.0224321
RP5-1163L11.2	-0.537877	3.34201	0.00106716	0.0224321
SCAF8	-0.218055	5.60078	0.00106808	0.0224321
GPRASP1	-0.415605	4.51058	0.00106877	0.0224321
TTC30A	-0.177442	1.04633	0.00106948	0.0224321
CPEB2	-0.370659	1.92312	0.00107223	0.0224708
LIMS1	0.187991	1.74828	0.00107528	0.0225158
AL365202.1	-0.698061	2.12277	0.00108101	0.0226168
GPR139	-0.447246	0.622225	0.00108533	0.0226881
FAM106DP	-0.916951	4.64392	0.00109267	0.0228222
PIPOX	-0.242037	1.20601	0.00109703	0.0228941
NLRP14	-0.593628	1.91014	0.00109809	0.0228971
CYP2T2P	-0.411777	2.13771	0.00109959	0.0229092
MEG8	-0.36781	0.546677	0.00110611	0.0230091
DNAH10	-0.376459	1.76026	0.00110624	0.0230091
RP11-391M20.1	-0.681352	3.54549	0.00110745	0.0230152
BTF3P12	-0.384071	1.19738	0.00111012	0.0230515
FUT2	-0.292168	1.32072	0.0011113	0.0230566
CEACAMP5	-0.294883	0.343555	0.0011134	0.023062
ENOPH1	0.329543	3.72943	0.00111341	0.023062
PCDHGB3	-0.379607	3.70271	0.00111565	0.0230893
TRAJ14	-1.26893	2.94235	0.00111892	0.0231378
MIR380	-0.727196	1.39758	0.00112089	0.0231426
MIR1271	-0.718787	1.11495	0.00112102	0.0231426
PTGES3P2	-0.44219	1.36235	0.0011223	0.02315
RALGPS1	-0.4174	3.28118	0.00112531	0.0231928
HSD3BP5	-0.351099	0.968616	0.00113164	0.023304
RP13-228J13.6	-0.216373	0.330008	0.001134	0.0233189
ACOT9	0.256592	2.07794	0.00113424	0.0233189
RP11-309L24.4	-0.499576	2.27104	0.00114262	0.023453
POLE3	0.265845	2.43996	0.00114265	0.023453
RGS22	-0.438907	2.36949	0.00114486	0.0234792
OAS1	-0.356125	1.13862	0.00115173	0.023595
C9orf117	-0.224376	0.811578	0.00115241	0.023595
NOLC1	0.267293	4.7493	0.0011642	0.0238168
UQCRBP1	-0.593749	3.10763	0.00116825	0.02388
EGFL8	0.136513	0.20463	0.00117677	0.0240344
CATSPERG	-0.266437	1.41299	0.00117904	0.0240611
ZC2HC1C	-0.270262	0.839128	0.00118658	0.0241952
RP11-347C18.1	-0.323322	0.8202	0.00119049	0.0242372
AC010642.1	-0.159544	0.512335	0.0011911	0.0242372
STH	-0.642274	3.15705	0.00119156	0.0242372
HDGF	0.390434	4.97104	0.00119431	0.0242733
DSCR4	-0.319254	0.988898	0.00120161	0.0244017
GPR124	0.470063	1.29726	0.0012057	0.0244648
CD14	0.436956	1.39035	0.00120937	0.02449
LRRC48	-0.276505	1.22151	0.0012096	0.02449
C1orf174	0.223561	2.40565	0.00120989	0.02449
RP11-49C9.2	-0.205902	0.527131	0.00121179	0.0245086
GLE1	-0.199968	4.44249	0.00121384	0.0245152
RAB3D	0.2968	1.38631	0.00121519	0.0245152
HMGB3P9	-0.257733	0.435711	0.00121525	0.0245152
FIGLA	-0.488508	1.17828	0.00121606	0.0245152
SNORA2B	-0.715058	3.94101	0.0012172	0.0245182
DUSP18	-0.195752	0.644023	0.00121942	0.0245432
GNRHR	-0.401936	2.48712	0.00122373	0.02461
SNORD59A	-0.78737	3.11964	0.00122535	0.0246226
C14orf105	-0.281156	0.667166	0.00122962	0.0246811
RP13-266I11.1	-0.378954	0.639882	0.00123024	0.0246811
ZMYM6	-0.202299	1.00229	0.00123232	0.0246895
SOX17	0.337	0.57806	0.00123264	0.0246895
AC007228.9	-0.381572	0.972113	0.0012368	0.0247529
KLF17P1	-0.192844	0.442627	0.00123886	0.0247742
CCDC39	-0.353011	1.5757	0.00124013	0.0247796
PCDHGB6	-0.267317	3.24054	0.00124239	0.0248051
SDHDP2	-0.423728	2.23553	0.00124726	0.0248651
UAP1L1	0.238925	0.977066	0.00124812	0.0248651
SETD7	0.235	2.47245	0.0012484	0.0248651
AL627309.1	-0.581457	3.75838	0.00125309	0.0249386
RP11-392B6.1	-0.753691	4.68131	0.00125985	0.0250532
VARS	0.371769	4.18268	0.00126674	0.02517
PRPS1P2	-0.330428	1.67096	0.00126915	0.0251978
CAPNS1	0.345164	4.44577	0.00127244	0.0252084
SAP30L	0.154639	1.14668	0.00127253	0.0252084
RPS3AP12	-0.339873	0.881169	0.00127496	0.0252084
HSPA8	0.331111	8.05049	0.00127539	0.0252084
NR1I3	-0.205057	0.566343	0.00127564	0.0252084
TRANK1	-0.410388	2.60046	0.00127576	0.0252084
RP11-33B1.1	-0.293787	1.80582	0.00127911	0.0252545
NDUFS5	0.336869	6.90941	0.00128309	0.0252827
RAB41	-0.309586	1.39338	0.00128335	0.0252827
PRSS48	-0.420943	2.98124	0.00128358	0.0252827
GAPDHP61	-0.444764	3.47097	0.00128502	0.0252911
TMSB4XP1	-0.480263	2.59543	0.00128666	0.0253033
SKIDA1	-0.396317	1.72958	0.00128862	0.0253045
EHD4	0.209021	0.558894	0.00128875	0.0253045
FDX1P1	-0.380377	1.88948	0.00129077	0.0253074
RP11-419C5.2	-0.406918	1.35073	0.00129113	0.0253074
GUK1	0.398327	2.3378	0.00129195	0.0253074
MRPS21	0.264244	4.33413	0.00129411	0.0253103
RP11-812I20.2	-0.335425	0.590379	0.00129413	0.0253103
FKBP10	0.614252	2.17774	0.00129772	0.0253606
ZNF829	-0.174623	1.33734	0.00129922	0.0253699
HNRNPA1P15	-0.460529	1.81636	0.00130244	0.0254128
AL355490.1	-0.541514	2.27719	0.00130426	0.0254166
RAN	0.346923	3.85173	0.00130574	0.0254166
RP11-621K7.1	-0.399945	1.10751	0.00130659	0.0254166
H3F3BP1	-0.742104	4.07347	0.0013084	0.0254166
ATF4	0.239573	5.36559	0.0013085	0.0254166
KCNH8	-0.389269	4.44911	0.00130947	0.0254166
RP11-213G2.1	-0.255114	0.305643	0.00130977	0.0254166
C9orf72	-0.400488	2.83043	0.00131189	0.0254379
AC005517.3	-0.80257	2.25858	0.00132092	0.0255929
POU5F1P4	-0.376304	3.04715	0.00132256	0.0256049
PMEPA1	0.30886	1.48924	0.00132699	0.0256685
EAF2	-0.277766	1.67291	0.00132791	0.0256685
EFCAB14	0.308042	2.7288	0.00133269	0.0257225
TFAP2E	-0.418521	1.88132	0.00133277	0.0257225
ONECUT2	-0.195178	1.51088	0.0013352	0.0257494
HLA-E	0.674845	3.84676	0.00133633	0.0257495
RP11-532M24.1	-0.371288	1.30017	0.00133728	0.0257495
TIMM10	0.330276	4.10005	0.00134405	0.0258479
ZFC3H1	-0.333433	4.69488	0.00134446	0.0258479
NTNG2	-0.72433	2.23204	0.00134741	0.0258846
RP11-567G24.1	-0.408843	1.80004	0.00135281	0.0259682
WDR1	0.304188	3.01118	0.00136561	0.0261938
OR6A2	-0.375973	0.667369	0.0013686	0.0262309
RPL9P2	-0.576378	1.07115	0.00137265	0.0262883
SYT4	-0.975901	4.95437	0.00137781	0.0263523
VCX	-0.386446	0.374044	0.00137811	0.0263523
MCFD2P1	-0.576839	1.56923	0.00138181	0.0263887
CCT8	0.375562	5.45952	0.00138213	0.0263887
GJC3	-0.467925	2.25764	0.00138425	0.026409
MIR491	-0.865837	2.52235	0.00138976	0.0264937
C9orf40	0.317712	1.3965	0.00139372	0.0265489
DUT	0.171399	3.41687	0.00139632	0.026568
GUSBP10	-0.579577	1.42233	0.00139726	0.026568
ARHGEF15	0.169428	0.314016	0.00139828	0.026568
RP11-713H12.2	-0.526452	1.48788	0.00140021	0.026568
LRRD1	-0.27707	0.674384	0.00140066	0.026568
AGPAT2	0.306354	0.917117	0.00140337	0.026568
SLC38A6	-0.28914	2.3769	0.00140411	0.026568
RP11-187E13.1	-0.419336	1.02126	0.00140529	0.026568
CLUL1	-0.284512	0.914189	0.00140641	0.026568
RP11-20O24.1	-0.394738	0.997539	0.00140691	0.026568
DNMBP	-0.273529	1.82534	0.00140704	0.026568
CRIM1	0.451667	1.84451	0.00140753	0.026568
RP11-281O15.5	-0.188715	0.229401	0.00140922	0.0265799
GADD45A	0.300951	1.9242	0.00141042	0.0265823
CYP2R1	-0.33603	2.12461	0.00141754	0.0266881
SLC24A5	-0.463098	2.0507	0.00141818	0.0266881
TEAD3	-0.299293	1.39993	0.00142123	0.0267254
CDKN2C	0.454679	1.9536	0.00142337	0.0267454
TNFRSF21	0.328578	3.74095	0.00142541	0.0267635
NELL1	-0.408605	1.39287	0.00142704	0.0267739
HYAL1	-0.367329	2.25344	0.00143218	0.0268501
MBD5	-0.304584	4.34442	0.00143841	0.0269252
AC016716.1	-0.502384	1.58234	0.00143873	0.0269252
RP11-15B17.3	-0.195325	0.162347	0.00143996	0.0269252
RP11-1074O12.1	-0.315443	0.68375	0.00144051	0.0269252
AC093668.2	-0.454263	1.57484	0.00144509	0.0269706
CA5BP1	-0.201188	1.86437	0.00144557	0.0269706
SRF	0.304925	2.89133	0.00144636	0.0269706
SLC29A1	0.68192	3.20379	0.00144727	0.0269706
RP11-504P24.5	-0.862305	2.40377	0.00145081	0.0270162
MIR548K	-0.621847	2.55195	0.00145315	0.0270396
NUDC	0.173133	5.5094	0.00145574	0.0270676
KRT8P51	-0.56393	1.15515	0.00145749	0.02708
BTBD18	-0.319507	2.12259	0.00146389	0.0271785
SETP5	-0.401278	0.910371	0.001469	0.0272365
CYCSP25	-0.348728	0.39115	0.00146991	0.0272365
VPS13D	-0.247185	4.51875	0.00147029	0.0272365
MAP4K4	0.228614	6.22875	0.00147736	0.027347
AP000593.6	-0.368955	0.546733	0.00148175	0.0274079
GPR171	-0.495611	1.44802	0.00148297	0.0274102
RP6-206I17.1	-0.150898	0.323558	0.00148755	0.0274744
NDUFV3	0.199188	3.72331	0.00148877	0.0274766
ROBO4	0.270477	0.990368	0.0014933	0.0275288
SNORD116-6	-0.737941	6.42029	0.00149381	0.0275288
RBBP4P4	-0.242331	0.307394	0.00149967	0.0276163
SNORD115-32	-1.3532	4.10697	0.00150513	0.0276964
RP11-158M2.3	-0.194217	0.765888	0.00150777	0.0277102
PCDHGA2	-0.569042	3.51672	0.00150811	0.0277102
TBL2	0.264415	2.01011	0.00151243	0.0277692
TP53	0.248926	2.72508	0.00151618	0.0278175
RPS3	0.431366	5.29347	0.00151827	0.0278353
MIR1302-8	-0.559694	0.962021	0.00152166	0.027877
RNF7	0.185943	2.02173	0.00152732	0.02796
CLTA	0.233992	4.56234	0.0015286	0.0279629
CTC-563A5.4	-0.262957	0.558362	0.00153266	0.0280167
RP11-353N4.2	-0.177523	0.334739	0.00153419	0.0280241
RP11-349G13.1	-0.431947	1.76881	0.00153929	0.0280966
RSU1	0.317341	2.4839	0.00154239	0.0281326
CD9	0.570139	1.52035	0.00154621	0.0281815
RPL11	0.347636	7.95587	0.00155052	0.0282394
P4HB	0.311075	5.12848	0.0015529	0.0282601
HLA-K	-0.388461	1.05712	0.00155454	0.0282601
AC068657.2	-0.477525	1.74452	0.00155506	0.0282601
IQCC	-0.348666	2.60192	0.00156242	0.0283732
FAM126B	-0.187938	1.78616	0.0015654	0.0284065
RP11-267M23.6	-0.222929	0.236031	0.00156734	0.0284071
KCNE4	0.261639	0.484669	0.00156771	0.0284071
RP13-225O21.5	-0.214713	0.374977	0.00156976	0.0284234
C3orf18	-0.202428	1.67943	0.00157147	0.0284338
RP5-966M1.5	-0.561375	1.06412	0.0015731	0.028438
RBMX2	0.218131	3.55295	0.00157399	0.028438
EPM2AIP1	-0.282459	2.59012	0.00157663	0.0284651
LYSMD4	-0.283445	1.44844	0.00157797	0.0284678
TMED9	0.452572	2.60507	0.00157907	0.0284678
SETMAR	-0.231009	3.43178	0.00158473	0.0285459
ACAP1	-0.258986	0.49063	0.00158569	0.0285459
NARS	0.217693	5.18815	0.00158789	0.0285648
ZFHX2	-0.370394	3.40544	0.0015895	0.0285732
NXPH3	-0.205249	0.330015	0.00159526	0.0286286
STIP1	0.264481	5.25639	0.001596	0.0286286
CA1	-0.44122	1.10748	0.00159603	0.0286286
SNORD115-17	-0.998187	3.40261	0.00160388	0.0287157
FAM182B	-0.206262	0.693865	0.00160422	0.0287157
EXPH5	-0.613631	2.66018	0.0016048	0.0287157
CCDC86	0.247551	1.35043	0.00160551	0.0287157
HMGN2P36	-0.434188	0.615373	0.00160935	0.0287638
NES	0.414847	3.50602	0.00161132	0.0287784
ABO	-0.325841	0.806522	0.00161398	0.0288032
RP13-228J13.8	-0.228732	0.798354	0.00161536	0.0288032
ENO1	0.490262	6.07387	0.00161618	0.0288032
TRAJ11	-1.02285	2.22305	0.00161798	0.0288147
HNRNPA3P15	-0.381355	0.676461	0.00162218	0.0288466
RP11-108K14.4	-0.255772	0.663788	0.00162283	0.0288466
CRLF3	-0.425763	4.48027	0.0016238	0.0288466
PGK1	0.365974	4.85645	0.00162595	0.0288466
LINC00938	-0.226184	1.70368	0.00162655	0.0288466
TRPC5	-0.63825	1.83497	0.00162672	0.0288466
AOC2	-0.371773	1.76072	0.00162988	0.0288819
STXBP5L	-0.618631	2.84087	0.00163139	0.0288881
FAM81B	-0.393331	0.984445	0.0016348	0.0289279
RBM3	0.40577	4.588	0.00163648	0.0289371
RMDN2	-0.353221	2.09388	0.0016394	0.0289446
YBX3	0.380388	1.24358	0.00163994	0.0289446
RP11-115D7.3	-0.354332	0.337682	0.00164155	0.0289446
CFL1	0.445591	3.63878	0.00164155	0.0289446
NPIPA1	-0.381894	4.24102	0.00164536	0.0289863
IGLV5-52	-0.388922	1.69976	0.00164655	0.0289863
SCARNA8	-0.92033	6.87369	0.00164741	0.0289863
C1orf189	-0.628224	1.93895	0.00164986	0.0290089
RP11-260M2.1	-0.298547	0.912548	0.00165344	0.0290433
DBNL	0.343367	2.71449	0.00165567	0.0290433
ARHGEF17	0.327881	2.66383	0.00165591	0.0290433
FCGR3A	0.516232	1.65977	0.00165717	0.0290433
HIC1	0.216556	0.649397	0.00165765	0.0290433
RP1-71H24.4	-0.190716	0.175253	0.00166664	0.0291803
HIGD1AP14	-0.498677	1.00843	0.00167242	0.0292608
RPS18P9	-0.332651	2.62945	0.00167452	0.0292771
RP1-97D16.1	-0.396947	1.0493	0.00167734	0.0293059
CTD-2349P21.1	-0.569475	1.67548	0.00167886	0.0293118
ZNF99	-0.876831	2.53316	0.00168026	0.0293156
RPS20	0.284169	6.95777	0.00169008	0.0294475
PPP1R17	-0.240798	0.542695	0.00169018	0.0294475
RPL14P1	0.319101	3.12503	0.00169234	0.0294645
RGPD1	-0.310014	0.910644	0.00169938	0.0295664
FARS2	-0.293203	3.63993	0.00170119	0.0295771
LYST	-0.373705	4.85769	0.00170418	0.0296085
RP11-203F10.6	-0.581576	2.43958	0.00170691	0.0296352
NOP56	0.258361	5.14663	0.00171033	0.029659
RALA	0.298087	3.29283	0.00171066	0.029659
COL12A1	0.903027	2.14802	0.0017157	0.0297217
MANF	0.290964	2.81043	0.00171667	0.0297217
C10orf68	-0.432773	2.31555	0.00172003	0.0297593
MIR645	-0.509997	1.65835	0.00172154	0.0297646
SNORD114-12	-0.87166	2.13201	0.00172389	0.0297847
HFM1	-0.497826	3.78899	0.0017265	0.0298091
HLA-J	-0.349296	1.87882	0.00172939	0.0298383
MYL12A	0.470827	2.91328	0.00173581	0.0299283
LAMA4	0.682832	3.23254	0.00173974	0.0299657
AL136115.1	-0.158854	0.350271	0.00174039	0.0299657
MND1	0.353103	1.92793	0.00174839	0.0300826
PRRT4	-0.393487	0.918457	0.00175097	0.0301009
RPL27A	0.493983	5.17955	0.00175216	0.0301009
CNTN6	-0.927898	1.9162	0.00175308	0.0301009
NUDT10	0.335951	1.02871	0.00175433	0.0301016
EIF3B	0.248383	3.98977	0.00175708	0.0301034
OLFM1	0.456126	3.15632	0.00175787	0.0301034
CCT6A	0.325029	4.8969	0.00175806	0.0301034
FAM135A	-0.377917	2.742	0.00175996	0.0301153
SNX5P1	-0.397983	0.826406	0.00176325	0.0301509
RP11-771F20.1	-0.395747	1.92617	0.0017656	0.0301704
PCOLCE	0.552501	1.444	0.00177756	0.0303538
PPIA	0.348354	6.79315	0.00178126	0.0303962
CXCL17	-0.389619	1.67143	0.00180776	0.0308273
SRRM1P3	-0.301245	1.2534	0.00181247	0.0308864
RP11-449M6.2	-0.389241	0.564884	0.00181636	0.0309109
AHCTF1P1	-0.49693	2.27025	0.00181639	0.0309109
CTC-398G3.2	-0.417118	1.0699	0.00182253	0.0309942
DCAF4L1	-0.149156	0.215389	0.00182673	0.0310445
RCAN3	-0.282424	0.832161	0.00182984	0.031076
RP11-512F24.1	-0.530273	3.5156	0.00183929	0.0312067
STX19	-0.363312	1.63745	0.00184058	0.0312067
RP11-34P1.4	-0.3658	0.371984	0.00184129	0.0312067
RP13-93L13.2	-0.447451	1.88548	0.00184366	0.0312102
CCDC148	-0.37289	1.19175	0.00184401	0.0312102
RNU6-6P	-0.450103	0.409388	0.00184766	0.0312509
RP11-1236K1.8	-0.706695	3.4746	0.00185729	0.0313924
HOGA1	-0.201069	0.524053	0.0018593	0.0314049
C5orf56	-0.2504	1.28492	0.00186599	0.0314966
SNORD116-25	-0.619988	4.32554	0.00187119	0.0315604
ZNF222	-0.272661	2.96355	0.0018723	0.0315604
SELV	-0.44919	0.75705	0.00187376	0.0315636
RP11-150L8.3	-0.16402	0.179526	0.00187622	0.0315649
SEPT7P2	-0.324535	2.24303	0.0018781	0.0315649
KIAA0895	-0.317359	2.1846	0.00187871	0.0315649
KLHL41	-0.245512	1.06209	0.00187937	0.0315649
SETP20	-0.380974	0.417806	0.00188018	0.0315649
HIVEP3	-0.248365	1.51275	0.00188532	0.0316239
TCP11	-0.248331	0.44363	0.00188623	0.0316239
HS3ST2	-0.443652	0.865109	0.00188958	0.0316436
UBE2T	0.555088	4.26631	0.00188994	0.0316436
SLC39A7	0.308706	3.83194	0.00189192	0.0316553
TRAJ8	-0.966437	2.32727	0.00189909	0.031754
PTTG1IP	0.283031	3.67318	0.00190535	0.0318373
KIRREL	0.301339	1.48357	0.00190818	0.0318631
CTD-2561J22.1	-0.469499	1.40415	0.00191062	0.0318825
MILR1	0.313255	0.894522	0.00191398	0.0319075
RP11-156N15.1	-0.202502	0.203387	0.00191468	0.0319075
COL4A3	-0.525245	2.39159	0.00192018	0.0319778
SNORD114-26	-0.969361	2.38449	0.00192775	0.0320744
SNORD115-10	-1.10497	3.0105	0.00192856	0.0320744
GRSF1	0.261182	3.57655	0.00193567	0.0321458
SPRED2	0.206435	2.24902	0.00193713	0.0321458
CTD-3236F5.1	-0.40221	1.91149	0.00193752	0.0321458
USP9Y	-0.59492	3.62612	0.00193802	0.0321458
DIO1	-0.242523	0.666191	0.00194108	0.0321751
RP11-638I8.1	-0.344305	1.8883	0.00194955	0.032294
HMGN4	0.225711	1.8147	0.00195152	0.0323051
MLLT4	-0.265891	5.70231	0.00195545	0.0323413
MIR545	-0.685359	2.44201	0.0019563	0.0323413
SSRP1	0.265986	4.75338	0.00196625	0.0324841
AC011330.5	-0.343412	1.48465	0.0019709	0.0325182
GTPBP4	0.1887	2.91507	0.00197148	0.0325182
EEF1A1P30	-0.234053	0.519678	0.00197222	0.0325182
NAPSB	-0.278001	1.25414	0.00197797	0.03257
NSFP1	-0.217399	1.49122	0.00197798	0.03257
TRAJ50	-0.714137	1.37495	0.00198641	0.0326871
CCDC91	-0.381209	3.73865	0.00198818	0.0326947
ERCC6L	-0.390997	2.2167	0.00199047	0.0327048
MMP21	-0.331583	1.59673	0.00199143	0.0327048
ZBTB37	-0.213923	1.68782	0.0019983	0.0327961
ZNF532	-0.209608	4.81319	0.00200407	0.0328691
MTHFD1P1	-0.25342	0.8749	0.00200992	0.0329413
MIR608	-0.564452	1.65521	0.0020113	0.0329413
USP44	-0.259926	1.17315	0.00201244	0.0329413
PPM1AP1	-0.243472	0.329153	0.00201993	0.0330422
RP13-401N8.1	-0.530375	1.58037	0.00202584	0.0331171
FXN	-0.226691	2.24054	0.0020279	0.033129
RP11-15H20.6	-0.270933	1.06652	0.00203145	0.0331652
NPM1P18	-0.506784	0.769654	0.00203562	0.0331946
IL3RA	-0.403642	4.96595	0.00203592	0.0331946
RP4-814D15.1	-0.455847	3.32949	0.00203949	0.0332311
TRAJ31	-1.14273	3.12101	0.00204168	0.033239
IMPACT	0.255436	2.55532	0.00204264	0.033239
CDH7	-0.411063	0.701557	0.00204778	0.033293
GPAT2	0.203309	0.420566	0.00204863	0.033293
SETP10	-0.293593	0.828551	0.0020536	0.033352
TUBD1	-0.333839	2.88475	0.00206118	0.0334531
RP11-1084J3.1	-0.220952	0.285096	0.00206899	0.0335227
KBTBD7	-0.26635	2.56078	0.00207019	0.0335227
RP11-1085N6.3	-0.366593	0.583546	0.00207038	0.0335227
PVRL1	0.447194	2.4327	0.00207206	0.0335227
ATHL1	0.22083	0.686249	0.0020722	0.0335227
NRP1	0.419797	1.92354	0.002075	0.0335329
RP11-323I15.3	-0.553166	2.02642	0.00207552	0.0335329
SOSTDC1	-0.267302	0.26679	0.00207998	0.033569
SPATA6L	-0.189343	0.563744	0.00208045	0.033569
CYP2A6	-0.478123	2.1417	0.00208546	0.033628
ZNF280B	-0.273454	2.04621	0.00209425	0.0337479
VWA1	0.235214	0.298836	0.00209879	0.0337992
RP11-249L21.4	-0.568039	2.29927	0.00210078	0.0338095
BBS9	-0.338553	4.39964	0.00210235	0.0338128
EIF2S3	0.288641	5.85503	0.00210492	0.0338323
RP11-823P9.3	-0.433928	4.83847	0.00211211	0.0339259
MIR215	-0.445103	2.88524	0.00211469	0.0339455
RP11-72M10.2	0.605366	0.499929	0.00211795	0.0339759
FAM83D	0.441247	2.61802	0.0021194	0.0339773
MIR181A2	-0.582313	2.05207	0.00212786	0.034091
ETS1	0.440193	1.18625	0.00213596	0.0341988
NUP210L	-0.408803	2.40822	0.00213884	0.0342151
FGF23	-0.486799	1.33396	0.00213973	0.0342151
PRKCSH	0.346319	5.68308	0.00214312	0.0342408
ACTN4	0.364013	5.60466	0.0021453	0.0342408
RP11-443N24.1	-0.279874	0.432428	0.00214645	0.0342408
OLFML3	0.613394	2.00258	0.00214684	0.0342408
GPR19	-0.277759	1.45907	0.00215359	0.0343212
RP11-158K1.3	-0.268564	0.563294	0.00215554	0.0343212
HYDIN2	-0.329302	1.87523	0.00215602	0.0343212
MIR98	-0.813821	1.90103	0.00215979	0.0343592
CTD-2562G15.2	-0.216424	0.381937	0.00216184	0.0343699
ERVFRD-1	-0.350397	2.25059	0.00216503	0.0343886
ITGB1P1	0.330369	1.66107	0.00216578	0.0343886
RPS6	0.362607	7.28904	0.00217043	0.0344405
AF001548.5	0.319995	0.650943	0.00217332	0.0344644
RP11-1H15.2	-0.36317	0.475525	0.00217795	0.0345158
PPA1	0.430406	4.32183	0.00218081	0.0345393
NAP1L4	0.206232	4.79863	0.00218744	0.0346185
RP1-209B5.2	-0.260185	0.352558	0.00219036	0.0346185
C14orf28	-0.236632	0.894572	0.00219061	0.0346185
RP11-368I7.4	-0.283894	1.09557	0.00219138	0.0346185
ERHP1	-0.430965	1.44378	0.00219361	0.0346318
SLC13A3	-0.268051	1.31157	0.00219957	0.0347038
MIR647	-0.49576	2.53493	0.00220261	0.0347261
TCN1	-0.559793	2.094	0.00220377	0.0347261
SLC16A9	-0.470484	2.95105	0.00221268	0.0348445
NPY6R	-0.400912	1.77138	0.00221569	0.0348699
RPL21P107	-0.238325	0.141785	0.00222216	0.0349496
CTD-2542C24.9	-0.504546	0.740265	0.00222671	0.0349939
ZNF543	-0.225495	3.74035	0.00222892	0.0349939
GDI2	0.282601	5.13671	0.0022292	0.0349939
SNAPC5	0.134467	1.77882	0.00223663	0.03505
DAPK1	-0.371212	4.0228	0.00223773	0.03505
SLC25A30	-0.225724	1.3837	0.00223795	0.03505
RP11-420N3.2	-0.364373	0.80815	0.00223896	0.03505
HMGB1P14	-0.383893	1.36952	0.00223981	0.03505
RPL23AP53	-0.295417	3.32093	0.002248	0.0351486
RP11-274B21.2	-0.350779	8.5245	0.00224894	0.0351486
OR2L9P	-0.312801	0.669906	0.00225701	0.0352527
PRDM10	-0.190444	2.47135	0.00225922	0.035265
RP11-144F15.1	-0.316294	1.16384	0.00226637	0.0353545
UNC13C	-0.793857	2.40249	0.00227044	0.0353959
MRC2	0.529928	1.76133	0.0022745	0.035437
RP11-576C12.1	-0.259827	0.368324	0.00228266	0.0355384
MIR16-1	-0.348742	0.594484	0.00228386	0.0355384
TNFRSF14	0.239714	0.638563	0.00228769	0.0355521
RP11-708L7.7	-0.250181	0.303965	0.00228856	0.0355521
SNAP91	-0.403216	3.81143	0.00228956	0.0355521
CCDC38	-0.324174	1.05849	0.00229046	0.0355521
PTGFRN	0.310144	1.34355	0.00229292	0.0355599
TLL1	-0.484102	3.20111	0.00229382	0.0355599
SNORD115-43	-1.30093	3.99391	0.00229566	0.0355663
BCAS4	-0.247717	0.737707	0.00229985	0.0356091
C11orf96	0.498143	2.44472	0.00230287	0.0356336
PXDC1	0.322641	1.48369	0.00231562	0.0358087
RPL35AP31	-0.313048	1.14611	0.00232029	0.035851
COX7B	0.358763	3.69194	0.00232123	0.035851
HR	0.452199	1.61894	0.00232829	0.0359177
ZNF331	-0.238625	2.51244	0.00232844	0.0359177
AC005488.11	-0.421838	1.74827	0.00233112	0.0359352
CAMLG	0.234761	3.74369	0.00233246	0.0359352
NANOGP5	-0.448322	2.39601	0.00234312	0.0360771
SERPINE3	-0.213182	1.46908	0.00234621	0.0361024
SRSF3	0.285217	4.51185	0.00235041	0.0361446
AC007881.4	-0.194318	0.165697	0.00235464	0.0361873
USP43	-0.256361	0.311991	0.00235888	0.0362083
TTC14	-0.336324	4.29123	0.00236013	0.0362083
ZNF584	-0.181978	2.08458	0.00236037	0.0362083
RPL21P1	-0.555565	2.16226	0.00236642	0.0362788
RIMKLB	-0.329474	4.06676	0.00237353	0.0363654
RP11-420K14.6	-0.338462	0.93375	0.00237752	0.0364041
KIAA1143	0.253965	1.87769	0.00238432	0.0364714
VCL	0.397288	4.07256	0.00238484	0.0364714
AC090286.2	-0.40127	1.52697	0.00239058	0.0365367
ACTA2	0.846128	3.44494	0.00239284	0.0365488
GLTPD2	-0.176617	0.491902	0.00239628	0.0365689
KB-1269D1.8	-0.204671	0.405523	0.00239777	0.0365689
KLB	-0.297313	0.340907	0.00239886	0.0365689
FBL	0.353578	4.58822	0.00240003	0.0365689
DOPEY1	-0.349066	4.50993	0.00240516	0.0366247
GDI2P2	-0.58187	1.56169	0.00240797	0.0366388
TRAF3IP2-AS1	-0.2722	1.44632	0.00240946	0.0366388
SHCBP1	0.299663	1.62331	0.00241168	0.0366388
RNU6-9	-0.526797	1.44659	0.00241197	0.0366388
RBFOX1	-0.681496	2.23459	0.00241396	0.0366466
DYSF	0.560632	1.99151	0.00242503	0.0367896
RP1-95L4.4	-0.323181	1.19953	0.00242634	0.0367896
AC130360.8	-0.493372	1.11781	0.00242989	0.0368145
MYO1C	0.280646	2.80156	0.00243214	0.0368145
MIR1250	-0.555275	1.87518	0.00243273	0.0368145
ZZEF1	-0.241825	3.80624	0.00243389	0.0368145
RP11-382M14.1	-0.440525	0.941566	0.00244379	0.0369335
RP11-125H8.1	-0.289053	0.52621	0.00244661	0.0369335
NAA16	-0.385209	3.54297	0.00244813	0.0369335
RP11-419M24.6	-1.03546	1.72245	0.00244862	0.0369335
LECT2	-0.465285	1.90952	0.00244918	0.0369335
PSMG3	0.24857	1.05492	0.00245659	0.0370194
SNX5	0.232377	2.86501	0.00245814	0.0370194
FTH1P4	-0.367972	3.47741	0.00245934	0.0370194
FLRT3	-0.422473	2.45111	0.00246596	0.0370966
OFD1P17	-0.406478	1.69237	0.00247752	0.0372264
RP11-122C9.1	0.458061	2.55809	0.00247757	0.0372264
GRAMD2	-0.215795	0.423823	0.00248428	0.0373046
RELN	-1.02161	7.18905	0.00248939	0.0373588
NTNG1	-0.567209	1.1017	0.00250368	0.0375501
KRT8P44	-0.173102	0.331012	0.00250515	0.0375501
MRPL23	0.331491	1.79708	0.0025104	0.0375998
RP11-255H23.2	-0.557553	1.31628	0.00251148	0.0375998
TAS2R42	-0.307873	0.815826	0.0025172	0.0376627
ARSDP1	-0.19827	0.261645	0.00251879	0.0376638
SAC3D1	0.354326	2.37631	0.00253133	0.0378287
RPL7P4	-0.192513	0.327583	0.00253325	0.0378347
RPL39	0.396992	4.27908	0.00253622	0.0378563
RP4-717I23.2	-0.535226	1.78052	0.0025473	0.0379988
RPL21P134	-0.314876	1.52638	0.00255087	0.0380165
CKS2	0.423219	3.84336	0.00255153	0.0380165
ZNF117	-0.778793	4.52476	0.00255644	0.0380608
TRDMT1	-0.230483	0.986383	0.00255877	0.0380608
UQCRH	0.271348	5.20177	0.00255909	0.0380608
MTAP	0.139122	0.838782	0.00256608	0.0381419
USP32P3	-0.524496	2.68496	0.00257172	0.0381805
ZMYM5	-0.349746	3.98163	0.00257175	0.0381805
XIST	-0.89244	2.40638	0.00257775	0.0382469
HNRNPA1P36	-0.676003	2.44999	0.00258043	0.0382519
PSG10P	-0.549239	0.885539	0.00258116	0.0382519
CABP5	-0.786021	0.744637	0.00259199	0.0383895
SEP15	0.30437	3.44103	0.00259488	0.0383897
RGS10	0.490932	1.69968	0.00259508	0.0383897
RGS17	-0.218141	1.34799	0.00259775	0.0383918
MAMDC2	-0.424902	1.37916	0.00259831	0.0383918
CERS3	-0.247394	0.531096	0.00260163	0.0384181
GSDMD	0.234762	0.666656	0.00260362	0.0384188
SLC9A8	-0.201085	2.13845	0.00260477	0.0384188
S1PR3	0.24506	0.625124	0.00261669	0.0385718
MRPS27	0.281211	3.15218	0.00262512	0.0386522
ANXA6	0.282469	4.46443	0.00262773	0.0386522
NEUROD1	-0.813651	5.16827	0.00262963	0.0386522
PVRIG	-0.209777	0.478045	0.00262996	0.0386522
CHD9	-0.317563	4.76982	0.00263035	0.0386522
SLC6A4	-0.275314	0.401216	0.00263233	0.0386522
SCARNA3	-0.826837	5.87227	0.00263426	0.0386522
CDK12	-0.274513	4.36481	0.00263648	0.0386522
CTD-2302E22.3	-0.496601	1.54024	0.00263665	0.0386522
PRND	0.304969	0.348199	0.00263857	0.0386522
CCT6P3	-0.255434	1.21111	0.00263922	0.0386522
SDF2L1	0.359673	1.32698	0.00264633	0.0387121
SNORA14B	-0.79211	7.03791	0.00264642	0.0387121
HNRNPAB	0.273895	5.06382	0.00265818	0.0388612
IDNK	-0.259766	2.26996	0.00266106	0.0388675
CTD-2301A4.5	-0.241007	0.911308	0.00266334	0.0388675
MYO1D	0.391446	2.63354	0.00266752	0.0388675
RP11-75A9.3	-0.286789	0.68928	0.00266778	0.0388675
MTRNR2L4	-0.25014	0.73414	0.00266866	0.0388675
RPL12	0.385037	6.55335	0.00266914	0.0388675
ANKRD42	-0.193571	1.72404	0.00266953	0.0388675
EEF1A1P3	-0.23833	1.19721	0.00267857	0.0389763
MCM7	0.325025	5.68295	0.00268737	0.0390814
RBMXP4	-0.320021	0.719541	0.00269084	0.0390868
PCMTD2	-0.23871	3.19862	0.00269088	0.0390868
CHST15	0.30884	0.937992	0.00269509	0.0391144
RP11-1277A3.2	-0.303757	4.18636	0.00269592	0.0391144
C16orf92	-0.399877	1.65976	0.00269885	0.0391332
RP11-3J10.4	-0.372341	4.7605	0.00270036	0.0391332
HECTD2	-0.3352	2.2818	0.00270542	0.0391838
RP11-806K15.1	-0.152403	0.438913	0.00271732	0.0393333
PDE1C	-0.658284	3.43636	0.00272369	0.0394025
DNAJA1	0.234477	6.06101	0.00272599	0.0394101
RP11-323I15.2	-0.348984	1.19756	0.00272738	0.0394101
EIF3D	0.259569	4.55675	0.00273615	0.0395138
AMY2B	-0.443337	4.5865	0.00274474	0.0395944
RP1-278E11.3	0.319989	1.49125	0.00274576	0.0395944
PSMA5	0.281765	2.56016	0.0027465	0.0395944
RP11-474D14.2	-0.255939	0.627674	0.00275394	0.0395981
HM13	0.239598	3.34312	0.00275519	0.0395981
CERKL	-0.77546	2.48924	0.00275547	0.0395981
LRRC37A	-0.412104	4.02499	0.00275559	0.0395981
RAB1B	0.377779	2.04241	0.00275618	0.0395981
FBLN2	0.517993	1.3944	0.00275729	0.0395981
MIR624	-0.526906	3.23333	0.00275789	0.0395981
RPL35	0.362604	6.45106	0.00276832	0.039711
CAPRIN2	-0.295587	3.45921	0.00276894	0.039711
RP11-15P13.1	-0.23425	0.369321	0.00277364	0.0397435
OSBP	0.162505	3.96715	0.00277625	0.0397435
SLC7A7	-0.282945	2.17895	0.00277856	0.0397435
WDR49	-0.378174	0.753914	0.00278154	0.0397435
RP11-530A18.1	-0.151464	0.266589	0.00278157	0.0397435
SHROOM1	0.220384	0.640157	0.00278161	0.0397435
INO80D	-0.158191	2.29997	0.00278238	0.0397435
MTDH	0.188353	3.9451	0.00278527	0.0397469
CXorf56	0.216161	3.45685	0.00278581	0.0397469
RP11-492M23.2	-0.450551	1.10622	0.0028011	0.0399422
ZBBX	-0.283711	0.98969	0.00280587	0.0399873
WDR17	-0.430963	3.62756	0.00280841	0.039993
PQBP1	0.301155	4.89831	0.00280949	0.039993
GALNT8	-0.359589	1.5139	0.00281204	0.0400065
RP11-456J20.1	-0.310485	1.28426	0.00281805	0.0400578
SNORD115-41	-1.22898	4.37438	0.00281932	0.0400578
RP11-295H24.3	-0.412059	1.08573	0.00282298	0.0400578
TOMM20L	-0.389133	1.6051	0.00282562	0.0400578
TRAJ29	-0.904999	1.9889	0.00282697	0.0400578
SNORD115-34	-1.1703	2.20117	0.00282724	0.0400578
CLEC4A	-0.306142	1.5708	0.00282743	0.0400578
TNS3	0.405341	1.47727	0.00282852	0.0400578
CHN2	-0.548001	3.3774	0.0028333	0.0400656
RP11-2B6.3	0.268287	0.411273	0.00283486	0.0400656
TNFRSF10B	0.315401	3.13918	0.00283538	0.0400656
AAGAB	0.24469	3.50216	0.00283709	0.0400656
RGS5	0.691353	1.98203	0.00283712	0.0400656
PCNP	0.211578	4.50937	0.00283914	0.0400715
RP11-463M16.4	-0.4692	0.873279	0.00284279	0.0401002
MYO5A	-0.239679	4.79148	0.00284516	0.040111
GCA	-0.326114	2.10345	0.0028477	0.0401241
COL5A3	0.499711	1.72463	0.00285199	0.0401582
PDAP1	0.320375	4.17727	0.00285335	0.0401582
RHOB	0.426285	2.98226	0.00285828	0.0402048
RGAG4	-0.43198	2.44196	0.00286055	0.040214
RP11-108K3.5	-0.35054	0.315914	0.002865	0.0402437
ANXA2	0.582273	2.26484	0.00286589	0.0402437
RASGRP3	0.30448	1.01532	0.00287004	0.0402698
CASC14	-0.4708	1.45623	0.00287579	0.0402698
C10orf113	-0.400429	0.661332	0.00287722	0.0402698
RNPS1	0.215774	2.88541	0.00287826	0.0402698
CTA-299D3.8	-0.465281	1.36573	0.00288002	0.0402698
NACA	0.361477	5.82276	0.00288032	0.0402698
ENPEP	0.402635	1.53415	0.00288125	0.0402698
ZNF175	-0.166021	2.77888	0.00288225	0.0402698
MIR323A	-0.494732	0.594341	0.00288231	0.0402698
TMEM255A	-0.627726	1.95528	0.00288719	0.0403018
EMCN	0.310383	0.906962	0.00288783	0.0403018
BZW2	0.360025	3.21644	0.00289014	0.0403114
MIR376C	-0.61006	0.609137	0.00289515	0.0403551
SNORD114-30	-1.1872	2.89408	0.00289652	0.0403551
CLEC5A	-0.176222	0.572057	0.00290024	0.0403843
PENK	0.933406	0.845344	0.00290225	0.0403875
GK3P	-0.393124	2.04653	0.00290371	0.0403875
AC092964.1	-0.516231	1.98737	0.002911	0.0404663
GABRE	0.187907	0.326235	0.00291386	0.0404835
ZNF367	0.256003	1.22155	0.00291552	0.0404839
CDH11	0.548354	2.48795	0.00291923	0.0405036
C15orf60	-0.353249	1.24361	0.00292019	0.0405036
ZNF790	-0.280074	2.70473	0.00292559	0.0405559
ADAMTS9	0.429016	1.91881	0.00292857	0.0405746
AC079781.1	-0.650298	3.20304	0.00293822	0.0406857
MIR218-1	-0.7475	1.59011	0.00294054	0.0406952
SCN1A	-0.564696	2.1454	0.00294818	0.0407783
PHB2	0.296601	4.92548	0.00295116	0.0407968
PPP1R3B	-0.167448	0.697091	0.00295584	0.0408388
ADAM21	-0.243764	2.5043	0.00296796	0.04098
RP11-150L8.4	-0.247344	1.15191	0.00296935	0.04098
PDLIM1	0.526737	2.6424	0.00297514	0.04103
TRAJ7	-0.755918	1.43385	0.00297627	0.04103
ARL6	-0.397899	3.28854	0.0029867	0.041151
ALMS1	-0.328331	5.5627	0.0029904	0.0411717
FAM129A	0.292297	0.893039	0.00299151	0.0411717
PIGB	-0.392705	2.31852	0.00299405	0.0411761
RPS3AP35	-0.311239	0.668185	0.00299513	0.0411761
RP13-104F24.3	-0.338821	3.33392	0.00300627	0.0413039
LRRC32	0.403825	0.985549	0.00300775	0.0413039
CCNH	-0.323105	4.0585	0.00301106	0.0413266
ZNF823	-0.295621	3.61062	0.00301721	0.0413807
SNORA46	-0.768155	5.40976	0.00301867	0.0413807
METTL6	-0.259396	2.49893	0.00301999	0.0413807
PLCD4	-0.238644	1.24124	0.00302227	0.0413891
DNAJA3	0.221015	2.23424	0.0030304	0.0414234
TAS2R10	-0.378799	1.7419	0.00303126	0.0414234
GRTP1	-0.297409	1.23009	0.0030342	0.0414234
ERC2	-0.379306	3.9078	0.00303448	0.0414234
OPCML	-0.373705	0.589287	0.00303505	0.0414234
DTX3L	0.316305	0.993266	0.00303584	0.0414234
STPG2	-0.214645	0.622335	0.00303641	0.0414234
CYB5D1	-0.264868	1.65915	0.00304146	0.0414694
JAM3	0.336928	4.37789	0.00304344	0.0414719
RP11-782C8.2	-0.177845	0.220621	0.00304497	0.0414719
RAPGEF4	0.390233	1.91919	0.00304872	0.0415003
ARHGDIA	0.273696	4.87215	0.00305416	0.0415515
ARPC5L	0.207072	1.73634	0.00305861	0.0415894
TRAPPC1	0.339346	3.73086	0.00306379	0.0416317
RPL7A	0.422692	7.04557	0.00306506	0.0416317
CCDC146	-0.358902	2.11256	0.00307111	0.0416887
RP13-15M17.1	-0.533275	1.81066	0.00307261	0.0416887
ABHD14B	-0.251289	1.6715	0.00307529	0.0417023
ARPC1A	0.255463	5.0601	0.003078	0.0417163
RPL21P10	-0.400238	1.20316	0.00308444	0.0417808
VWF	0.62685	4.78108	0.00308858	0.0417998
C2orf16	-0.389355	2.50398	0.00308919	0.0417998
RPS18	0.446931	7.38219	0.00310613	0.0420061
IGLV1-40	-0.676223	0.623537	0.00311284	0.0420741
MAGOH2	-0.600334	2.27722	0.00311747	0.0421138
RP11-384K6.6	-0.355987	4.48998	0.00311992	0.042124
CAP1	0.300074	4.15668	0.0031268	0.0421673
HPS3	-0.187411	2.44516	0.00312875	0.0421673
RP4-800M22.1	-0.378052	1.46964	0.00312894	0.0421673
ACADL	-0.434446	1.67713	0.0031299	0.0421673
CEBPG	0.193296	1.43035	0.00313424	0.0421806
EIF4G1	0.196093	5.81925	0.00313428	0.0421806
MIR329-2	-0.94304	2.45785	0.00313692	0.0421827
RP11-757H14.2	-0.672931	1.67442	0.00313782	0.0421827
PPIP5K1	-0.273631	2.44416	0.00313989	0.0421877
MIR26A2	-0.350833	0.507456	0.00314312	0.0422084
LINS	-0.326382	2.74351	0.00314665	0.0422274
HMGN1P4	-0.630784	1.382	0.00314793	0.0422274
TGOLN2	0.307697	3.96378	0.00315056	0.0422315
RP11-632F7.1	-0.342242	0.679679	0.00315241	0.0422315
RPS3A	0.334403	5.56059	0.00315333	0.0422315
SMOC2	0.612557	1.57042	0.00316062	0.0422971
TMSB4Y	-0.205442	0.692571	0.00316182	0.0422971
CNTN4	-0.545476	2.48885	0.00316335	0.0422971
RPL21P8	-0.413317	1.06071	0.00316528	0.0422971
COX4I1	0.417348	3.14466	0.00316671	0.0422971
PCDHGB1	-0.407432	3.7075	0.0031735	0.042365
RP11-434I12.5	-0.280231	0.356864	0.00317975	0.0423865
RP11-87H9.2	-0.573403	3.56789	0.00318106	0.0423865
SLC10A1	-0.376771	2.26213	0.00318125	0.0423865
EEF1A1P25	-0.181378	0.622996	0.00318312	0.0423865
MIR570	-0.49457	4.58793	0.00318429	0.0423865
GPR35	-0.209107	0.529995	0.00318533	0.0423865
RGL4	-0.336984	2.06036	0.00318854	0.0424066
UFC1	0.296583	4.01717	0.00319625	0.0424864
HIST3H3	-0.378773	1.01832	0.00320124	0.04253
TMPRSS11F	-0.353646	0.651555	0.00320927	0.0425898
ATP5L	0.279515	4.40457	0.00321065	0.0425898
AC007969.5	0.342376	2.65309	0.00321087	0.0425898
CENPCP1	-0.315187	0.673979	0.00321955	0.0426822
CTA-407F11.6	-0.434586	2.18413	0.00322128	0.0426823
CACTIN-AS1	-0.151504	0.262955	0.0032237	0.0426917
IGLV1-50	-0.64244	1.85802	0.00322933	0.0427122
SUMO1P3	-0.416877	3.53749	0.00322943	0.0427122
RP11-1E1.1	-0.340797	1.54455	0.00323039	0.0427122
EFHC1	-0.348179	4.36318	0.00323246	0.0427169
GPR182	-0.233197	0.987206	0.00324209	0.0428214
OST4	0.452221	3.83959	0.0032463	0.0428542
RP11-511H9.3	-0.173071	0.219317	0.00324818	0.0428564
SNORA5	-0.31782	0.316218	0.00325215	0.04287
LDHAP2	-0.491783	1.95984	0.00325266	0.04287
FRRS1L	-0.390231	1.807	0.0032561	0.0428927
LIN52	-0.143479	1.06408	0.00326072	0.0429308
LGALS1	0.656235	2.38292	0.00326418	0.0429537
PPIB	0.340047	5.69529	0.0032714	0.0430259
PTPRO	-0.577582	5.40372	0.00327853	0.0430553
NUCB1	0.358978	3.39787	0.00328269	0.0430553
RP11-177A2.5	-0.338175	0.801783	0.00328272	0.0430553
TAS2R5	-0.389647	3.35052	0.00328362	0.0430553
RP11-180P8.5	-0.209718	0.2201	0.00328399	0.0430553
ASTE1	-0.279828	2.4594	0.00328401	0.0430553
HIST1H1E	0.496882	7.52873	0.00329175	0.043134
RP1-37M3.8	-0.241787	0.40881	0.00330027	0.0432229
ICAM1	0.21505	0.569129	0.00330472	0.0432284
CYCS	0.290574	3.68551	0.0033049	0.0432284
RRBP1	0.55926	3.75106	0.0033059	0.0432284
RP11-266L9.4	-0.306087	1.49386	0.0033098	0.0432526
SPHKAP	-0.455635	0.472347	0.00331122	0.0432526
TAS2R4	-0.393888	2.65621	0.00331943	0.0433371
RP11-718B12.5	-0.160045	0.18152	0.00332454	0.043381
ZNF197	-0.221315	3.62273	0.00333492	0.0434938
SLC24A2	-0.747456	3.35927	0.00333859	0.0434989
RP1-144F13.4	-0.35052	0.353127	0.00333881	0.0434989
CST7	-0.301665	1.01799	0.00334342	0.0435207
MSN	0.655826	2.67768	0.00334554	0.0435207
HNRNPA1P42	-0.592877	3.13281	0.00334573	0.0435207
ANKRD20A9P	-0.498215	0.733196	0.00335266	0.0435881
LINC00265	-0.309516	3.7553	0.00335852	0.0436414
RP11-18B3.3	-0.432013	1.19392	0.00336034	0.0436424
CCT7	0.375194	5.15766	0.00336231	0.0436451
SERPINI2	-0.374664	0.539434	0.00336425	0.0436459
SNORD115-24	-1.25451	3.1447	0.00336682	0.0436459
RP4-631H13.6	-0.612382	3.12208	0.00336762	0.0436459
OR13D1	-0.58477	2.38414	0.00337947	0.0437767
ZMAT3	0.234658	1.04126	0.00338237	0.0437914
GPR112	-0.248868	0.248241	0.00338489	0.0438013
DPPA3P1	-0.387447	0.560002	0.00338946	0.0438376
ARMC9	-0.172081	2.41979	0.00339141	0.04384
MSRA	-0.471749	3.97238	0.00339339	0.0438429
SNORA14A	-0.866943	4.46427	0.00340368	0.0439361
HNRNPD	0.258303	5.42097	0.00340413	0.0439361
DDX26B	-0.336612	2.37961	0.00340606	0.0439382
IQUB	-0.212285	0.694029	0.00341164	0.0439874
PRDX3P1	-0.304846	1.7932	0.00342449	0.0441302
RHOF	-0.13643	0.273924	0.00343058	0.0441859
TECTA	-0.254381	2.73386	0.00343314	0.0441959
GALNT9	-0.345108	0.409795	0.00344593	0.044322
TRAJ27	-0.753758	2.40652	0.00344696	0.044322
KIAA0753	-0.224741	3.06068	0.00344828	0.044322
FOSL1P1	-0.17646	0.72915	0.00345582	0.0443961
TMEM108	-0.43139	2.37627	0.00346029	0.0444305
ZNF318	-0.1906	4.20325	0.00346678	0.044491
MGME1	0.214252	2.46637	0.00347101	0.0445222
KLHL13	-0.960893	2.64501	0.00347325	0.0445281
UPK3B	-0.158585	0.279041	0.00348569	0.0446646
RPSAP51	-0.179762	0.270907	0.00348837	0.0446759
PEX12	-0.280233	2.74166	0.00349029	0.0446775
ZNF483	-0.500519	3.19085	0.00349531	0.0446909
RP3-410C9.2	-0.30626	0.395292	0.00349723	0.0446909
ANKRD7	-0.274419	1.07225	0.00349963	0.0446909
MIR301A	-0.784027	2.09919	0.00349984	0.0446909
DGCR5	-0.146268	0.575116	0.00350031	0.0446909
RP11-578F21.12	-0.344953	1.20361	0.00350816	0.0447501
MIR548I1	-0.664244	1.10978	0.00350854	0.0447501
ZNF763	-0.405317	1.82657	0.0035286	0.0449829
SNW1	0.171706	4.93794	0.00353079	0.0449877
OR7E28P	-0.241289	0.130278	0.00353372	0.0449886
STARD7	0.238744	4.821	0.00353512	0.0449886
POGK	0.22478	2.49353	0.00353628	0.0449886
RP11-167N4.5	-0.186845	0.242201	0.00354246	0.0450442
GTF2IRD2B	-0.225714	2.20991	0.00354609	0.0450674
TAF9P3	-0.528561	2.13988	0.00354809	0.0450698
ATP6V0C	0.308649	0.475132	0.0035535	0.0451156
C9orf47	0.199136	0.574835	0.00355809	0.0451508
OR6F1	-0.255009	0.489184	0.00357659	0.0453624
RRP1	0.249128	2.87612	0.00358767	0.0454798
AC008280.1	-0.278359	0.839645	0.00359741	0.0455669
CCDC70	-0.173511	0.227452	0.00359863	0.0455669
TCTN2	-0.31926	4.05317	0.00360004	0.0455669
MIR214	-0.607485	2.70204	0.00361096	0.0456727
ZNF878	-0.443023	2.18712	0.00361206	0.0456727
RP11-134E15.2	-0.389865	1.03838	0.00361542	0.0456919
NKTR	-0.28807	4.25886	0.00361735	0.0456932
RP11-648M2.2	-0.355872	1.46107	0.00362249	0.0457267
RP11-73E6.2	-0.388911	0.77821	0.00362509	0.0457267
RAMP2	0.237976	3.00626	0.00362656	0.0457267
SPATA31B1	-0.805618	1.39911	0.00362735	0.0457267
FGF14	-0.5009	2.42102	0.00363405	0.0457879
ARIH2OS	-0.200638	1.05376	0.00363798	0.0458018
HMGN1P38	-0.329224	1.72994	0.00363963	0.0458018
HNRNPA1P34	-0.467991	1.89692	0.00364488	0.0458018
RP13-216E22.5	-0.268317	0.524915	0.0036493	0.0458018
MYO5BP2	-0.279091	0.476871	0.00365019	0.0458018
GRIA2	-0.78364	5.47495	0.0036504	0.0458018
SKA2P1	-0.563999	1.9257	0.00365099	0.0458018
TATDN1P1	-0.577687	3.01942	0.00365115	0.0458018
TUFM	0.239032	5.84768	0.00365171	0.0458018
NPM1P29	-0.314146	1.15236	0.00365369	0.0458036
PSD4	-0.185866	0.601483	0.00365595	0.0458089
AF165138.7	-0.316277	0.450653	0.00366139	0.045854
ZNF554	-0.145807	1.55811	0.0036645	0.0458699
HSPD1P5	-0.412214	1.3191	0.00366715	0.0458799
TRAJ34	-0.853288	1.86366	0.00367614	0.0459693
YWHAZP3	-0.327604	1.30692	0.00367805	0.0459701
RPL26P35	-0.344711	0.76966	0.00368072	0.0459804
STARD13	-0.39623	3.33575	0.00368858	0.0460401
RP11-546B8.3	-0.321628	0.786577	0.00368974	0.0460401
FRMPD1	-0.353714	1.60287	0.00369251	0.0460401
DZIP1	-0.285318	3.12024	0.0036929	0.0460401
SLC22A4	-0.406113	3.91579	0.00369499	0.0460431
SPRED1	0.296887	3.00603	0.00369802	0.0460578
[truncated: 112 more rows]

## Sheet: ST5 MB G34 DEGs GO
Type	GO_ID	GO_Term	P-val
Relapse-up	GO:0003010	Ribosome	1.2e-08
Relapse-up	GO:0004320	Dorso-ventral axis formation	0.0074
Relapse-up	GO:0004330	Notch signaling pathway	0.0056
Relapse-up	GO:0004270	Vascular smooth muscle contraction	0.1
Relapse-up	GO:0004390	Hippo signaling pathway	0.028
Relapse-up	GO:0004141	Protein processing in endoplasmic reticulum	0.00094
Relapse-up	GO:0004145	Phagosome	0.028
Relapse-up	GO:0004612	Antigen processing and presentation	0.0058
Relapse-up	GO:0004918	Thyroid hormone synthesis	0.09
Relapse-up	GO:0005166	HTLV-I infection	0.058
Relapse-up	GO:0003013	RNA transport	0.044
Relapse-up	GO:0003015	mRNA surveillance pathway	0.15
Relapse-up	GO:0004145	Phagosome	0.028
Relapse-up	GO:0004510	Focal adhesion	0.0032
Relapse-up	GO:0004512	ECM-receptor interaction	0.00021
Relapse-up	GO:0004640	Hematopoietic cell lineage	0.043
Relapse-up	GO:0004670	Leukocyte transendothelial migration	0.032
Relapse-up	GO:0004810	Regulation of actin cytoskeleton	0.014
Relapse-up	GO:0005100	Bacterial invasion of epithelial cells	0.001
Relapse-up	GO:0005131	Shigellosis	0.073
Relapse-up	GO:0005205	Proteoglycans in cancer	0.011
Relapse-up	GO:0005222	Small cell lung cancer	0.0017
Relapse-up	GO:0005410	Hypertrophic cardiomyopathy (HCM)	0.035
Relapse-up	GO:0005412	Arrhythmogenic right ventricular cardiomyopathy (ARVC)	0.024
Relapse-up	GO:0005414	Dilated cardiomyopathy	0.046
Relapse-up	GO:0004110	Cell cycle	0.11
Relapse-up	GO:0004510	Focal adhesion	0.0032
Relapse-up	GO:0004512	ECM-receptor interaction	0.00021
Relapse-up	GO:0005214	Glioma	0.073
Relapse-up	GO:0005218	Melanoma	0.09
Relapse-up	GO:0005222	Small cell lung cancer	0.0017
Relapse-up	GO:0003040	Spliceosome	0.05
Relapse-up	GO:0004115	p53 signaling pathway	0.084
Relapse-up	GO:0004145	Phagosome	0.028
Relapse-up	GO:0004612	Antigen processing and presentation	0.0058
Relapse-up	GO:0005131	Shigellosis	0.073
Relapse-down	GO:0004742	Taste transduction	6.4e-07
Relapse-down	GO:0004974	Protein digestion and absorption	0.047
Relapse-down	GO:0000830	Retinol metabolism	0.02
Relapse-down	GO:0005204	Chemical carcinogenesis	0.037

## Sheet: ST6 MB G34 multivar. analysis
Variable	Hazard Ratio	p- value
Age at diagnosis: infant < 4 vs. children > 4	0.96	0.88
M stage at diagnosis: M2-3 vs. M0-1	2.28	< 0.01
Removal of primary tumor: near-total vs. gross-total	1.07	0.86
Histology primary tumor: large-cell vs. classic	1.17	0.42
CHT alone vs. RT/CHT at primary tumor	1.15	0.49
CHT alone vs. RT/CHT at recurrent tumor	0.97	0.83
MYC amplification in primary MB: yes vs. no	2.52	< 0.01
MYCN amplification in primary MB: yes vs. no	0.87	0.72
isochromosome 17q in primary MB: yes vs. no	0.69	0.38
Tumor group at primary MB: Group 3 vs. Group 4	0.68	0.37
Unfavorable metagene subset	2.48	< 0.01
Favorable metagene subset	0.81	0.35
